# Supplementary material for: Management of flu-like syndrome with cetirizine in patients with relapsing-remitting multiple sclerosis during therapy with interferon beta: Results of a randomized, cross-over, placebo-controlled pilot study
Source: PLoS One. 2017 Jul 7;12(7):e0165415. doi: 10.1371/journal.pone.0165415 (PMC5501388; doi:10.1371/journal.pone.0165415)
Supplement: S1 Data — (XLSX) [file pone.0165415.s003.xlsx]

## Sheet: PATIENT
CENTER	ID	Name_code	pop_stat	dropind	APAT_WEIGHT	APAT_BMI	APAT_HEIGHT	APAT_BSA	APAT_GENDER	APAT_ETHNICGROUP
1000	1	Placebo/Cetirizine	1	0	55	20.2	165	1.5973	2	1
1000	2		0	1					2
1000	3	Cetirizine/Placebo	1	0	82	30.86	163	1.9516	2	1
1000	4	Placebo/Cetirizine	0	1	60	24.03	158	1.6401	2	1
1000	5	Cetirizine/Placebo	1	0	57	20.2	168	1.6394	2	1
1000	6	Cetirizine/Placebo	1	0	78	29.36	163	1.9021	1	1
1000	7	Cetirizine/Placebo	1	0	64	23.51	165	1.7268	2	1
1000	8	Placebo/Cetirizine	0	1	70	24.22	170	1.8313	2	1
1000	9	Placebo/Cetirizine	1	0	68	23.53	170	1.8042	2	1
1000	10	Placebo/Cetirizine	1	0	72	24.91	170	1.858	2	1
1000	11	Cetirizine/Placebo	0	1	65	20.75	177	1.7931	1	1
1000	12	Placebo/Cetirizine	1	0	50	20.28	157	1.4893	2	1
1000	13	Cetirizine/Placebo	1	1	75	25.95	170	1.8975	1	1
1000	14	Cetirizine/Placebo	1	0	50	19.53	160	1.5012	2	1
1000	15	Placebo/Cetirizine	1	0	86	23.33	192	2.1433	1	1
1000	16	Placebo/Cetirizine	1	0	67	23.18	170	1.7905	2	1
1000	17	Cetirizine/Placebo	1	0	55	22.89	155	1.5557	2	1
1000	19	Placebo/Cetirizine	0	1	80	29.38	165	1.937	2
1000	20	Cetirizine/Placebo	1	0	105	38.1	166	2.2336	2	1
1000	21	Cetirizine/Placebo	1	0	60	24.65	156	1.6313	2	1
1000	22	Placebo/Cetirizine	1	0	57	19.96	169	1.6435	2	1
1000	23	Cetirizine/Placebo	1	0	74	24.16	175	1.9076	1	1
1000	24	Placebo/Cetirizine	1	0	65	23.88	165	1.7407	2	1
1000	25	Cetirizine/Placebo	1	0	73	22.78	179	1.9125	1	1
1000	26	Placebo/Cetirizine	0	1	60	20.76	170	1.6916	2	1
1000	27	Placebo/Cetirizine	1	0	60	22.31	164	1.6662	2	1
1000	28	Placebo/Cetirizine	1	0	64	23.51	165	1.7268	2	1
1000	29	Cetirizine/Placebo	1	0	80	31.25	160	1.9119	2	1
1000	30	Cetirizine/Placebo	1	0	51	19.92	160	1.5166	2	1
1000	31	Placebo/Cetirizine	1	0	100	29.22	185	2.2802	1	1
1000	32	Cetirizine/Placebo	1	0	83	25.06	182	2.0575	1	1
1000	33	Cetirizine/Placebo	1	0	65	22.49	170	1.7628	1	1
1000	34	Placebo/Cetirizine	1	0	71	23.18	175	1.8674	1	1
1000	35	Cetirizine/Placebo	1	0	81	29.75	165	1.9494	2	1
1000	36		0	1					2
1000	37	Placebo/Cetirizine	1	0	85	24.84	185	2.0973	1	1
1000	38	Placebo/Cetirizine	1	0	92	30.04	175	2.1338	1	1
1000	39	Placebo/Cetirizine	1	0	60	22.31	164	1.6662	2	1
1000	40	Cetirizine/Placebo	1	0	65	26.04	158	1.7091	2	1
1000	41	Cetirizine/Placebo	1	0	53	19.71	164	1.5631	2	1
1000	42	Placebo/Cetirizine	1	0	76	28.26	164	1.8817	2	1
1000	43	Placebo/Cetirizine	1	0	48	17.01	168	1.5006	2	1
1000	44	Cetirizine/Placebo	1	0	64	19.75	180	1.7915	1	1
1000	45	Cetirizine/Placebo	1	0	85	31.22	165	1.9983	2	1
1000	46	Placebo/Cetirizine	1	0	74	28.2	162	1.8464	2	1
1000	48	Placebo/Cetirizine	1	0	76	27.92	165	1.8865	2	1
1000	49	Cetirizine/Placebo	1	0	48	19.98	155	1.4504	2	1

## Sheet: PatientLegend
	CENTER	ID	Name_code	pop_stat	dropind	APAT_WEIGHT	APAT_BMI	APAT_HEIGHT	APAT_BSA	APAT_GENDER	APAT_ETHNICGROUP
Variable	Site number	Patient number	Randomised sequence	Analysis population	Drop-out	Weight (Kg)	BMI	Height (cm.)	BSA	Gender	Ethnic group
Coding	1000=Site n.1			1=Yes; 0=No	1=Yes; 0=No					1=Male; 2=Female	1=Caucasian

## Sheet: DIAGNMS
CENTER	ID	Name_code	pop_stat	dropind	ADMS_SUPRA	ADMS_VISUALPH	ADMS_BRAIN	ADMS_SPINAL	ADMS_OTHER	ADMS_OTHERSP	ADMS_EVIDE	ADMS_RMN	ADMS_LIQUOR	ADMS_POTEN	ADMS_OTHERDIAGN	ADMS_OTHERDIAGNSP	ADMS_NEURO	ADMS_PYRAM	ADMS_CEREBE	ADMS_BRAINSTEM	ADMS_SENSI	ADMS_BLADDER	ADMS_VISUAL	ADMS_MENTAL	ADMS_OTHERKUR	ADMS_TOTALEKURTZKE	ADMS_EDSS	ADMS_ESS1	ADMS_ESS2	ADMS_ESS3	ADMS_ESS4	ADMS_ESS5	ADMS_ESS6	ADMS_ESS7	ADMS_ESS8	ADMS_TOTALESS	ADMS_RELAP	ADMS_TREAT
1000	1	Placebo/Cetirizine	1	0					2	ipoestedia AS dx		2	2	2			1										10	0	1	0	1	3	0	0	0	5	0	3
1000	2		0	1
1000	3	Cetirizine/Placebo	1	0		2					2	2	2	2			2	3	0	0	0	0	0	0	0		40	0	1	0	0	1	0	0	0	2	0	4
1000	4	Placebo/Cetirizine	0	1					2	parestesie AS sn	2	2					2	1	0	0	0	0	0	0	0		10	0	1	0	0	0	0	0	0	1	0	3
1000	5	Cetirizine/Placebo	1	0					2	IPOESTEDIA AI SX	2	2					2	1	0	0	0	0	0	0	0		10	1	2	1	1	3	0	1	0	9	1	3
1000	6	Cetirizine/Placebo	1	0					2	vertigini e instabilita posturale	2						2	1	4	0	0	0	0	0	0		40	1	1	0	0	1	0	0	0	3	0	1
1000	7	Cetirizine/Placebo	1	0					2	parestesie arto superiore sx	2	2					2	1	0	0	0	0	0	0	0		10	0	1	0	0	1	0	1	0	3	0	3
1000	8	Placebo/Cetirizine	0	1					2	IPOSTENIA AI DX	2	2	2				2	2	0	0	0	0	0	0	0		20	0	1	0	0	2	0	0	0	3	0	3
1000	9	Placebo/Cetirizine	1	0					2	parestesie AAII	2	2					2	3	0	0	2	0	0	0	0		35	0	1	0	0	2	0	0	0	3	0	4
1000	10	Placebo/Cetirizine	1	0		2					2	2					2	1	0	0	0	0	0	0	0		10	1	0	0	1	2	0	0	0	4	0	3
1000	11	Cetirizine/Placebo	0	1					2	ipoestesia emivolto destro	2		2				2	1	0	0	0	0	0	0	0		10	0	3	0	0	3	0	3	0	9	0	3
1000	12	Placebo/Cetirizine	1	0					2	rachicentesi	2	2					2	1	0	0	0	0	0	0	0		10	1	0	0	0	2	0	0	0	3	0	4
1000	13	Cetirizine/Placebo	1	1	2						2	2					2	1	0	0	0	0	0	0	0		10	1	0	1	0	3	0	0	0	5	0	3
1000	14	Cetirizine/Placebo	1	0					2	RACHICENTESI	2	2					2	1	0	0	0	0	0	0	0		10	0	2	1	1	2	0	0	0	6	0	3
1000	15	Placebo/Cetirizine	1	0	2						2	2					2	1	0	0	0	0	0	0	0		10	0	1	0	0	1	0	1	0	3	1	1
1000	16	Placebo/Cetirizine	1	0					2	clinica	2	2					2	1	0	0	0	0	0	0	0		10	2	3	2	3	3	0	3	0	16	0	3
1000	17	Cetirizine/Placebo	1	0					2	rachicentesi		2		2			2	3	0	0	0	0	0	0	0		35	1	1	0	0	1	0	1	0	4	1	3
1000	19	Placebo/Cetirizine	0	1		2					2						2	1	0	0	1	0	0	0	0		15	0	1	2	2	3	0	1	0	9	0	2
1000	20	Cetirizine/Placebo	1	0					2	parestesie a carico delle piante dei piedi	2						2	1	0	0	1	0	0	0	0		15	0	1	0	0	1	0	0	0	2	2	4
1000	21	Cetirizine/Placebo	1	0		2					2	2					2	2	0	0	2	0	0	0	0		25	0	0	0	0	1	0	0	0	1	0	2
1000	22	Placebo/Cetirizine	1	0		2							2				1										0	0	0	0	0	0	0	0	0	0	0	2
1000	23	Cetirizine/Placebo	1	0		2					2						2	0	0	0	0	0	1	0	0		10	0	0	0	0	2	0	0	0	2	1	3
1000	24	Placebo/Cetirizine	1	0					2	addormentamento III distale AS bilateralmente	2						2	1	0	0	0	0	0	0	0		10	1	1	0	0	1	0	0	0	3	0	3
1000	25	Cetirizine/Placebo	1	0					2	vertigini soggettive	2						1										0	0	3	3	1	2	0	1	0	10	0	3
1000	26	Placebo/Cetirizine	0	1					2	sensitivo	2						1										0	0	1	0	0	1	0	0	0	2	2	3
1000	27	Placebo/Cetirizine	1	0					2	disgeusia ed ipoestesia in emivolto sinistro	2						1										0	0	1	0	1	2	0	1	0	5	0	3
1000	28	Placebo/Cetirizine	1	0		2					2	2					2	1	0	0	0	0	0	0	0		10	0	3	0	0	1	0	0	0	4	0	4
1000	29	Cetirizine/Placebo	1	0					2	addormentamento e parestesie formicolanti, alla mano e al gomito destro	2						2	0	0	0	2	0	0	0	0		20	0	0	0	0	1	0	0	0	1	0	3
1000	30	Cetirizine/Placebo	1	0					2	comparsa di vertigini soggettive associate a nausea e vomito, ipoestesia in emivolto sinistro e in emilingua sinistra	2						1										0	0	3	2	3	3	2	3	2	18	0	3
1000	31	Placebo/Cetirizine	1	0	2				2	parestesia in emivolto sinistro	2						2	1	0	0	0	0	0	0	0		10	0	1	1	1	1	0	0	0	4	0	3
1000	32	Cetirizine/Placebo	1	0		2						2	2				2	2	1	0	0	0	0	0	0		20	0	0	0	0	1	0	0	0	1	0	4
1000	33	Cetirizine/Placebo	1	0				2			2	2	2				2	1	0	0	3	1	0	0	0		30	0	1	0	1	0	0	0	0	2	0	4
1000	34	Placebo/Cetirizine	1	0		2					2						1										0	0	0	1	1	1	0	1	0	4	0	3
1000	35	Cetirizine/Placebo	1	0				2				2		2			2	3	0	0	0	0	0	0	0		30	0	1	0	0	0	0	1	0	2	0	3
1000	36		0	1
1000	37	Placebo/Cetirizine	1	0			2				2	2	2				2	1	0	0	0	0	0	0	0		10	0	0	1	1	2	0	1	0	5	0	3
1000	38	Placebo/Cetirizine	1	0			2					2	2				2	1	0	0	0	0	0	0	0		10	0	0	0	0	1	0	0	0	1	1	1
1000	39	Placebo/Cetirizine	1	0		2					2						2	1	0	0	0	0	0	0	0		10	0	3	0	1	3	0	3	0	10	0	3
1000	40	Cetirizine/Placebo	1	0			2				2						2	0	0	0	0	1	0	0	0		10	0	0	0	0	1	0	1	0	2	0	3
1000	41	Cetirizine/Placebo	1	0	2						2	2		2			2	1	0	0	0	0	0	0	0		10	0	2	0	0	0	0	0	0	2	0	3
1000	42	Placebo/Cetirizine	1	0		2					2	2					2	1	0	0	0	0	0	0	0		10	0	1	0	0	1	0	0	0	2	0	3
1000	43	Placebo/Cetirizine	1	0		2						2					2	1	0	0	0	0	0	0	0		10	0	0	0	0	0	0	0	0	0	0	3
1000	44	Cetirizine/Placebo	1	0	2						2						2	1	0	0	0	0	0	0	0		10	0	2	1	1	2	0	0	0	6	0	3
1000	45	Cetirizine/Placebo	1	0		2						2					1										0	1	2	0	0	3	0	0	0	6	0	3
1000	46	Placebo/Cetirizine	1	0				2				2					2	2	0	2	2	0	0	0	0		30	0	3	2	1	1	0	2	0	9	1	3
1000	48	Placebo/Cetirizine	1	0				2			2	2	2	2			2	3	2	0	0	1	0	0	0		35	0	0	0	0	0	0	0	0	0	0	4
1000	49	Cetirizine/Placebo	1	0		2					2	2					2	1	0	0	0	0	0	0	0		10	0	2	0	0	2	0	0	0	4	0	3

## Sheet: DIAGNMSLegend
	CENTER	ID	Name_code	pop_stat	dropind	APATV_VISITDATE	ADMS_DATEMS	ADMS_SUPRA	ADMS_VISUALPH	ADMS_BRAIN	ADMS_SPINAL	ADMS_OTHER	ADMS_OTHERSP	ADMS_EVIDE	ADMS_RMN	ADMS_LIQUOR	ADMS_POTEN	ADMS_OTHERDIAGN	ADMS_OTHERDIAGNSP	ADMS_NEURO	ADMS_PYRAM	ADMS_CEREBE	ADMS_BRAINSTEM	ADMS_SENSI	ADMS_BLADDER	ADMS_VISUAL	ADMS_MENTAL	ADMS_OTHERKUR	ADMS_TOTALEKURTZKE	ADMS_EDSS	ADMS_ESS1	ADMS_ESS2	ADMS_ESS3	ADMS_ESS4	ADMS_ESS5	ADMS_ESS6	ADMS_ESS7	ADMS_ESS8	ADMS_TOTALESS	ADMS_RELAP	ADMS_TREAT
Variable	Site number	Patient number	Randomised sequence	Analysis population	Drop-out	First visit date	Date of diagnosi	Start symptom over sensory	Start symptom eye	Start symptom brain	Start symptom spinal	Start symptom other	Start symptom other specify	Diagnosis Clinical evidence	Diagnosis RMN	Diagnosis Liquor	Diagnosis Evoke potential	Diagnosis Other	Diagnosis Other Specify	Neurological Examination	Pyramidal	Cerebellar	Encefalic trunk	sensitive	Bladder	Visual	Mental	Other	Total kurtzke functional systems score	EDSS scale	ESS situation 1	ESS situation 2	ESS situation 3	ESS situation 4	ESS situation 5	ESS situation 6	ESS situation 7	ESS situation 8	ESS Total score	MS N. of Relapses	MS Treatment
Coding	1000=Site n.1			1=Yes; 0=No	1=Yes; 0=No			2=Yes	2=Yes	2=Yes	2=Yes	2=Yes		2=Yes	2=Yes	2=Yes	2=Yes	2=Yes		1=Normal; 2=Abnormal	Score: 0 to 6	Score: 0 to 5	Score: 0 to 5	Score: 0 to 6	Score: 0 to 6	Score: 0 to 6	Score: 0 to 5	Score: 0 to 1			Score: 0 to 3	Score: 0 to 3	Score: 0 to 3	Score: 0 to 3	Score: 0 to 3	Score: 0 to 3	Score: 0 to 3	Score: 0 to 3			1=IFNβ-1a IM; 2=IFNβ-1a SC 22; 3=IFNβ-1a SC 44; 4=IFNβ-1b

## Sheet: Diary
CENTER	ID_PATIENT	Name_code	pop_stat	dropind	ID_PATIENTVIS	ADIA_INJENR_1	ADIA_INTERFADMIN_4	ADIA_VAS_5	ADIA_VAS_15	ADIA_VAS_23	ADIA_BODYTEMP_6	ADIA_MUSCLE_7	ADIA_SHIVER_8	ADIA_DEBILITY_9	ADIA_TOTAL_10	ADIA_TABLET_11	ADIA_INTERFMADE_13	ADIA_INTERFMADESP_14	ADIA_BODYTEMP_16	ADIA_MUSCLE_17	ADIA_SHIVER_18	ADIA_DEBILITY_19	ADIA_TOTAL_20	ADIA_INTERFMADE_21	ADIA_INTERFMADESP_22	ADIA_BODYTEMP_24	ADIA_MUSCLE_25	ADIA_SHIVER_26	ADIA_DEBILITY_27	ADIA_TOTAL_28	ADIA_FLS_29	ADIA_COMMENTS_30
1000	1	Placebo/Cetirizine	1	0	2	1	3	4	7	7	0	2	0	2	4	2	2		0	2	2	2	6	2		0	2	1	2	5	2	brufen 600 per mal di testa dolori muscolari
1000	1	Placebo/Cetirizine	1	0	2	2	3	4	6	6	0	2	2	2	6	2	2		0	2	2	2	6	2		0	2	2	2	6	2	brufen 600 per mal di testa
1000	1	Placebo/Cetirizine	1	0	2	3	3	5	4	4	0	0	0	2	2	2	2		0	0	0	1	1	2		0	0	0	1	1	1
1000	1	Placebo/Cetirizine	1	0	2	4	3	4	9	7	0	1	0	0	1	2	2		0	3	0	0	3	2		0	2	0	2	4	2
1000	1	Placebo/Cetirizine	1	0	2	5	3	6	7	7	0	2	0	2	4	2	2		0	1	0	0	1	2		0	1	0	0	1	1	brufen 600
1000	1	Placebo/Cetirizine	1	0	2	6	3	6	5	5	0	0	0	1	1	2	2		0	0	0	1	1	2		0	0	0	1	1	1	brufen 600
1000	1	Placebo/Cetirizine	1	0	2	7	3	3	8	8	0	0	0	1	1	2	2		0	3	3	3	9	2		0	3	0	0	3	2	brufen
1000	1	Placebo/Cetirizine	1	0	2	8	3	7	8	8	0	2	0	0	2	2	2		0	2	0	2	4	2		0	2	0	2	4	2
1000	1	Placebo/Cetirizine	1	0	2	9	3	6	4	4	0	2	0	2	4	2	2		0	1	0	1	2	2		0	1	0	1	2	2
1000	1	Placebo/Cetirizine	1	0	2	10	3	5	6	6	0	1	0	0	1	2	2		0	2	0	0	2	2		0	2	0	0	2	2
1000	1	Placebo/Cetirizine	1	0	2	11	3	4	6	6	0	1	0	0	1	2	2		0	0	1	1	2	2		0	0	1	1	2	2
1000	1	Placebo/Cetirizine	1	0	2	12	3	4	8	8	0	1	0	0	1	2	2		1	3	0	0	4	2		1	3	0	0	4	2
1000	1	Placebo/Cetirizine	1	0	2	13	3	5	7	8	0	1	0	1	2	2	2		0	1	1	1	3	2		0	3	0	0	3	2
1000	1	Placebo/Cetirizine	1	0	2	14	3	7.2	7	7	0	3	3	3	9	2	2		0	3	3	3	9	2		0	1	2	2	5	2
1000	1	Placebo/Cetirizine	1	0	2	15
1000	1	Placebo/Cetirizine	1	0	2	16
1000	1	Placebo/Cetirizine	1	0	2	17
1000	1	Placebo/Cetirizine	1	0	2	18
1000	1	Placebo/Cetirizine	1	0	2	19
1000	1	Placebo/Cetirizine	1	0	2	20
1000	1	Placebo/Cetirizine	1	0	2	21
1000	1	Placebo/Cetirizine	1	0	2	22
1000	1	Placebo/Cetirizine	1	0	2	23
1000	1	Placebo/Cetirizine	1	0	2	24
1000	1	Placebo/Cetirizine	1	0	2	25
1000	1	Placebo/Cetirizine	1	0	2	26
1000	1	Placebo/Cetirizine	1	0	2	27
1000	1	Placebo/Cetirizine	1	0	2	28
1000	1	Placebo/Cetirizine	1	0	2	29
1000	1	Placebo/Cetirizine	1	0	2	30
1000	1	Placebo/Cetirizine	1	0	3	1	3	4	7	4	0	2	0	0	2	2	2		2	0	3	3	8	2		0	2	0	2	4	2
1000	1	Placebo/Cetirizine	1	0	3	2	3	5	3	6	0	1	0	0	1	2	2		2	0	0	0	2	2		0	1	0	1	2	2
1000	1	Placebo/Cetirizine	1	0	3	3	3	6		6	0	2	0	2	4	2	1	2						2		0	1	0	0	1	1
1000	1	Placebo/Cetirizine	1	0	3	4	3	7	3	8	0	2	2	0	4	2	2		0	0	0	0	0	2		0	2	2	0	4	2	A 4/6 ore dalla somministrazione la paziente non ha misurato la temperatura poiché non presentava stati febbrili.
1000	1	Placebo/Cetirizine	1	0	3	5	3	6		7	0	2	0	2	4	2	1	2						2		0	0	0	0	0	1	La paziente per dimenticanza a 12/15 ore dall'assuzione non ha riportato sul diario né la temperatura corporea né i sintomi simil-innfluenzali. Sono stati pertanto inseriti dati non veritieri in quanto i campi sono obbligatori.
1000	1	Placebo/Cetirizine	1	0	3	6	3	7		8	0	2	0	2	4	2	1	2						2		0	2	2	2	6	2
1000	1	Placebo/Cetirizine	1	0	3	7	3	8		6	0	2	0	2	4	2	1	2						2		0	2	0	2	4	2	a 12/15 ore la temperatura corporea non è stata rilevata. E' stata quindi inserita una temperatura fittizia causa campo obbligatorio.
1000	1	Placebo/Cetirizine	1	0	3	8	3	5		5	0	1	0	1	2	2	1	2						2		0	1	0	1	2	2	a 12/15 ore la temperatura corporea non è stata rilevata. E' stata quindi inserita una temperatura fittizia causa campo obbligatorio.
1000	1	Placebo/Cetirizine	1	0	3	9	3	6		6	0	1	0	0	1	2	1	2						2		0	2	0	2	4	2	prima dell'iniezione di interferone e a 12/15 ore la temperatura corporea non è stata rilevata. E' stata quindi inserita una temperatura fittizia causa campo obbligatorio.
1000	1	Placebo/Cetirizine	1	0	3	10	3	4		5	0	1	0	1	2	2	1	2						2		0	2	0	0	2	2	a 12/15 ore la temperatura corporea non è stata rilevata. E' stata quindi inserita una temperatura fittizia causa campo obbligatorio.
1000	1	Placebo/Cetirizine	1	0	3	11	3	4		7	0	1	0	0	1	2	1	2						2		0	3	0	3	6	2	a 12/15 ore la temperatura corporea non è stata rilevata. E' stata quindi inserita una temperatura fittizia causa campo obbligatorio.
1000	1	Placebo/Cetirizine	1	0	3	12	3	8		4	0	2	0	2	4	2	1	2						2		0	1	0	1	2	2	a 12/15 ore la temperatura corporea non è stata rilevata. E' stata quindi inserita una temperatura fittizia causa campo obbligatorio.
1000	1	Placebo/Cetirizine	1	0	3	13	3	6		4	0	2	0	2	4	2	1	2						2		0	0	0	2	2	2	a 12/15 ore la temperatura corporea non è stata rilevata. E' stata quindi inserita una temperatura fittizia causa campo obbligatorio.
1000	1	Placebo/Cetirizine	1	0	3	14
1000	1	Placebo/Cetirizine	1	0	3	15
1000	1	Placebo/Cetirizine	1	0	3	16
1000	1	Placebo/Cetirizine	1	0	3	17
1000	1	Placebo/Cetirizine	1	0	3	18
1000	1	Placebo/Cetirizine	1	0	3	19
1000	1	Placebo/Cetirizine	1	0	3	20
1000	1	Placebo/Cetirizine	1	0	3	21
1000	1	Placebo/Cetirizine	1	0	3	22
1000	1	Placebo/Cetirizine	1	0	3	23
1000	1	Placebo/Cetirizine	1	0	3	24
1000	1	Placebo/Cetirizine	1	0	3	25
1000	1	Placebo/Cetirizine	1	0	3	26
1000	1	Placebo/Cetirizine	1	0	3	27
1000	1	Placebo/Cetirizine	1	0	3	28
1000	1	Placebo/Cetirizine	1	0	3	29
1000	1	Placebo/Cetirizine	1	0	3	30
1000	3	Cetirizine/Placebo	1	0	2	1	4	7	7	7	0	2	0	0	2	2	2		0	2	0	2	4	2		0	2	0	2	4	2
1000	3	Cetirizine/Placebo	1	0	2	2	4	5	5	5	0	0	0	0	0	2	2		0	0	0	0	0	2		0	1	0	1	2	2	BRUFEN 600
1000	3	Cetirizine/Placebo	1	0	2	3	4	8	8	2	0	0	0	0	0	2	2		0	0	0	0	0	2		0	0	0	0	0	1	BRUFEN 600
1000	3	Cetirizine/Placebo	1	0	2	4	4	3	0	2	0	0	0	0	0	2	2		0	0	0	0	0	2		0	2	0	0	2	2
1000	3	Cetirizine/Placebo	1	0	2	5	4	3	0	3	0	2	0	2	4	2	2		0	0	0	0	0	2		0	0	0	0	0	1	BRUFEN 600
1000	3	Cetirizine/Placebo	1	0	2	6	4	8	0	7	0	3	0	3	6	2	2		0	0	0	0	0	2		0	2	0	0	2	2	BRUFEN 600
1000	3	Cetirizine/Placebo	1	0	2	7	4	4	4	4	0	0	0	0	0	2	2		0	1	0	1	2	2		0	1	0	1	2	2
1000	3	Cetirizine/Placebo	1	0	2	8	4	5	5	8	0	0	0	1	1	2	2		1	2	2	2	7	2		2	3	3	3	11	2	TACHIPIRINA 1000
1000	3	Cetirizine/Placebo	1	0	2	9	4	4	8	7	0	0	0	0	0	2	2		3	3	3	3	12	2		0	3	3	3	9	2	ALMOTRX, ASPIRINA
1000	3	Cetirizine/Placebo	1	0	2	10	4	5	2	2	0	1	0	1	2	2	2		0	1	0	0	1	2		1	2	0	0	3	2	ASPIRINA 300
1000	3	Cetirizine/Placebo	1	0	2	11	4	3	3	3	0	1	0	0	1	2	2		0	0	0	0	0	2		0	1	0	0	1	1	TACHIPIRINA 1000
1000	3	Cetirizine/Placebo	1	0	2	12	4	6	6	6	0	2	0	2	4	2	2		0	1	0	1	2	2		0	1	0	1	2	2	ALMOTREX
1000	3	Cetirizine/Placebo	1	0	2	13
1000	3	Cetirizine/Placebo	1	0	2	14
1000	3	Cetirizine/Placebo	1	0	2	15
1000	3	Cetirizine/Placebo	1	0	2	16
1000	3	Cetirizine/Placebo	1	0	2	17
1000	3	Cetirizine/Placebo	1	0	2	18
1000	3	Cetirizine/Placebo	1	0	2	19
1000	3	Cetirizine/Placebo	1	0	2	20
1000	3	Cetirizine/Placebo	1	0	2	21
1000	3	Cetirizine/Placebo	1	0	2	22
1000	3	Cetirizine/Placebo	1	0	2	23
1000	3	Cetirizine/Placebo	1	0	2	24
1000	3	Cetirizine/Placebo	1	0	2	25
1000	3	Cetirizine/Placebo	1	0	2	26
1000	3	Cetirizine/Placebo	1	0	2	27
1000	3	Cetirizine/Placebo	1	0	2	28
1000	3	Cetirizine/Placebo	1	0	2	29
1000	3	Cetirizine/Placebo	1	0	2	30
1000	3	Cetirizine/Placebo	1	0	3	1	4	3	3	3	0	0	0	0	0	2	2		0	1	0	1	2	2		0	0	0	0	0	2
1000	3	Cetirizine/Placebo	1	0	3	2	4	6	6	4	0	2	0	2	4	2	2		0	1	0	1	2	2		0	1	0	1	2	2
1000	3	Cetirizine/Placebo	1	0	3	3	4	8	9.7	9	0	2	0	2	4	2	2		2	3	3	3	11	2		2	3	3	3	11	2
1000	3	Cetirizine/Placebo	1	0	3	4	4	4	1.8	2	0	1	0	1	2	2	2		0	0	0	0	0	2		0	1	3	1	5	2
1000	3	Cetirizine/Placebo	1	0	3	5	4	5	5	5	0	1	0	1	2	2	2		0	1	0	1	2	2		0	1	0	1	2	2
1000	3	Cetirizine/Placebo	1	0	3	6	4	2	4	4	0	1	0	1	2	2	2		0	1	0	1	2	2		0	0	0	0	0	2
1000	3	Cetirizine/Placebo	1	0	3	7	4	7.2	6.8	5	0	2	0	2	4	2	2		0	2	0	2	4	2		0	0	0	0	0	2
1000	3	Cetirizine/Placebo	1	0	3	8	4	2	2	2	0	1	0	0	1	2	2		0	0	0	0	0	2		0	0	0	0	0	1
1000	3	Cetirizine/Placebo	1	0	3	9	4	7	5	3	0	2	0	2	4	2	2		0	1	0	1	2	2		0	0	0	0	0	2
1000	3	Cetirizine/Placebo	1	0	3	10	4	5	4	5	0	1	1	1	3	2	2		0	0	0	0	0	2		0	1	0	1	2	2
1000	3	Cetirizine/Placebo	1	0	3	11	4	3	3	7	0	1	0	1	2	2	2		0	1	0	1	2	2		2	2	0	2	6	2
1000	3	Cetirizine/Placebo	1	0	3	12	4	5	5	5	0	1	0	1	2	2	2		0	1	0	1	2	2		0	1	0	1	2	2
1000	3	Cetirizine/Placebo	1	0	3	13	4	8	8	7	0	3	0	0	3	2	2		0	3	0	0	3	2		0	1	0	1	2	2
1000	3	Cetirizine/Placebo	1	0	3	14	4	7	6.9	7	2	2	0	2	6	2	2		2	0	0	0	2	2		1	2	0	2	5	2
1000	3	Cetirizine/Placebo	1	0	3	15
1000	3	Cetirizine/Placebo	1	0	3	16
1000	3	Cetirizine/Placebo	1	0	3	17
1000	3	Cetirizine/Placebo	1	0	3	18
1000	3	Cetirizine/Placebo	1	0	3	19
1000	3	Cetirizine/Placebo	1	0	3	20
1000	3	Cetirizine/Placebo	1	0	3	21
1000	3	Cetirizine/Placebo	1	0	3	22
1000	3	Cetirizine/Placebo	1	0	3	23
1000	3	Cetirizine/Placebo	1	0	3	24
1000	3	Cetirizine/Placebo	1	0	3	25
1000	3	Cetirizine/Placebo	1	0	3	26
1000	3	Cetirizine/Placebo	1	0	3	27
1000	3	Cetirizine/Placebo	1	0	3	28
1000	3	Cetirizine/Placebo	1	0	3	29
1000	3	Cetirizine/Placebo	1	0	3	30
1000	4	Placebo/Cetirizine	0	1	2	1	3	5		3	0	1	1	1	3	2	1	2						2		0	1	1	1	3	2	debolezza e stanchezza dopo 4/6 ore
1000	4	Placebo/Cetirizine	0	1	2	2	3	3		10	0	1	1	1	3	2	1	2						2		0	2	2	2	6	2
1000	4	Placebo/Cetirizine	0	1	2	3	3	5		4	0	1	1	1	3	2	1	2						2		0	1	0	1	2	2
1000	4	Placebo/Cetirizine	0	1	2	4	3	3		4	0	0	0	0	0	2	1	2						2		0	1	1	1	3	2
1000	4	Placebo/Cetirizine	0	1	2	5	3	2		2	0	0	0	0	0	2	1	2						2		0	0	0	0	0	1
1000	4	Placebo/Cetirizine	0	1	2	6	3	1		5	0	0	0	0	0	2	1	2						2		0	2	2	2	6	2
1000	4	Placebo/Cetirizine	0	1	2	7	3	2		5	1	0	0	0	1	2	1	2						2		0	1	1	0	2	2
1000	4	Placebo/Cetirizine	0	1	2	8	3	2		2	0	0	0	0	0	2	1	2						2		0	1	0	0	1	1
1000	4	Placebo/Cetirizine	0	1	2	9	3	1		2	0	0	0	0	0	2	1	2						2		0	1	0	0	1	1
1000	4	Placebo/Cetirizine	0	1	2	10	3	1		1	0	0	0	0	0	2	1	2						2		0	0	0	0	0	1
1000	4	Placebo/Cetirizine	0	1	2	11	3	1		1	0	0	0	0	0	2	1	2						2		0	0	0	0	0	1
1000	4	Placebo/Cetirizine	0	1	2	12	3	1		4	0	0	0	0	0	2	1	2						2		0	1	1	0	2	2
1000	4	Placebo/Cetirizine	0	1	2	13	3	2		2	0	0	0	0	0	2	1	2						2		0	0	0	0	0	1
1000	4	Placebo/Cetirizine	0	1	2	14
1000	4	Placebo/Cetirizine	0	1	2	15
1000	4	Placebo/Cetirizine	0	1	2	16
1000	4	Placebo/Cetirizine	0	1	2	17
1000	4	Placebo/Cetirizine	0	1	2	18
1000	4	Placebo/Cetirizine	0	1	2	19
1000	4	Placebo/Cetirizine	0	1	2	20
1000	4	Placebo/Cetirizine	0	1	2	21
1000	4	Placebo/Cetirizine	0	1	2	22
1000	4	Placebo/Cetirizine	0	1	2	23
1000	4	Placebo/Cetirizine	0	1	2	24
1000	4	Placebo/Cetirizine	0	1	2	25
1000	4	Placebo/Cetirizine	0	1	2	26
1000	4	Placebo/Cetirizine	0	1	2	27
1000	4	Placebo/Cetirizine	0	1	2	28
1000	4	Placebo/Cetirizine	0	1	2	29
1000	4	Placebo/Cetirizine	0	1	2	30
1000	4	Placebo/Cetirizine	0	1	3	1	3	1		3	0	0	0	0	0	2	1	3						2		0	1	0	0	1	2	aSSUNTA TACHIPIRINA 1000 UNA COMPRESSA
1000	4	Placebo/Cetirizine	0	1	3	2	3	1	1		0	0	0	0	0	2	2		0	1	0	0	1	1	3						1
1000	4	Placebo/Cetirizine	0	1	3	3	3	1	2		0	0	0	0	0	2	2		0	1	0	0	1	1	3						1
1000	4	Placebo/Cetirizine	0	1	3	4	3	1	3		0	0	0	0	0	2	2		0	1	0	0	1	1	3						2	Assunta una compressa da 500 di tachipirina
1000	4	Placebo/Cetirizine	0	1	3	5	3	2	1		0	0	0	0	0	2	2		0	1	0	0	1	1	3						1
1000	4	Placebo/Cetirizine	0	1	3	6	3	1	2		0	0	0	0	0	2	2		0	1	0	0	1	1	3						1
1000	4	Placebo/Cetirizine	0	1	3	7	3	1	1		0	0	0	0	0	2	2		0	1	0	0	1	1	3						2	ASSUNTA TACHIPIRINA 1000 UNA COMPRESSA
1000	4	Placebo/Cetirizine	0	1	3	8	3	1	2		0	0	0	0	0	2	2		0	1	0	0	1	1	3						2	ASSSUNTA TACHIPIRINA 1000 UNA COMPRESSA
1000	4	Placebo/Cetirizine	0	1	3	9	3	1		3	0	0	0	0	0	2	1	3						2		0	0	0	0	0	2	ASSSUNTA TACHIPIRINA 1000 UNA COMPRESSA
1000	4	Placebo/Cetirizine	0	1	3	10	3	1	1		0	0	0	0	0	2	2		0	0	0	0	0	1	3						1
1000	4	Placebo/Cetirizine	0	1	3	11	3	1	1		0	0	0	0	0	2	2		0	0	0	0	0	1	3						1
1000	4	Placebo/Cetirizine	0	1	3	12	3	1		1	0	0	0	0	0	2	1	3						2		0	0	0	0	0	1
1000	4	Placebo/Cetirizine	0	1	3	13	3	1		0	0	0	0	0	0	2	1	3						2		0	0	0	0	0	1
1000	4	Placebo/Cetirizine	0	1	3	14	3	1		1	0	0	0	0	0	2	1	3						2		0	0	0	0	0	1
1000	4	Placebo/Cetirizine	0	1	3	15
1000	4	Placebo/Cetirizine	0	1	3	16
1000	4	Placebo/Cetirizine	0	1	3	17
1000	4	Placebo/Cetirizine	0	1	3	18
1000	4	Placebo/Cetirizine	0	1	3	19
1000	4	Placebo/Cetirizine	0	1	3	20
1000	4	Placebo/Cetirizine	0	1	3	21
1000	4	Placebo/Cetirizine	0	1	3	22
1000	4	Placebo/Cetirizine	0	1	3	23
1000	4	Placebo/Cetirizine	0	1	3	24
1000	4	Placebo/Cetirizine	0	1	3	25
1000	4	Placebo/Cetirizine	0	1	3	26
1000	4	Placebo/Cetirizine	0	1	3	27
1000	4	Placebo/Cetirizine	0	1	3	28
1000	4	Placebo/Cetirizine	0	1	3	29
1000	4	Placebo/Cetirizine	0	1	3	30
1000	5	Cetirizine/Placebo	1	0	2	1	3	0.1	2	3.1	0	0	0	0	0	2	2		0	0	1	0	1	2		0	1	1	1	3	2
1000	5	Cetirizine/Placebo	1	0	2	2	3	0.1	2	4.2	0	0	0	0	0	2	2		0	0	1	2	3	2		1	2	1	1	5	2
1000	5	Cetirizine/Placebo	1	0	2	3	3	1.5	2.8	3	0	0	0	0	0	2	2		0	2	1	1	4	2		1	2	0	1	4	2
1000	5	Cetirizine/Placebo	1	0	2	4	3	0.2	3	5	0	0	0	0	0	2	2		0	1	1	1	3	2		1	3	1	1	6	2
1000	5	Cetirizine/Placebo	1	0	2	5	3	0.5	5.5	1.8	1	0	0	0	1	2	2		0	2	2	2	6	2		0	0	0	0	0	2
1000	5	Cetirizine/Placebo	1	0	2	6	3	0.1	4	1.8	0	0	0	0	0	2	2		0	2	2	2	6	2		0	1	1	0	2	2
1000	5	Cetirizine/Placebo	1	0	2	7	3	0.4	1.1	2	0	0	0	0	0	2	2		0	1	1	1	3	2		0	0	1	0	1	2
1000	5	Cetirizine/Placebo	1	0	2	8	3	0.1	3.9	1.8	0	0	0	0	0	2	2		1	2	2	1	6	2		0	0	0	0	0	2
1000	5	Cetirizine/Placebo	1	0	2	9	3	0.5	4	3	0	0	0	0	0	2	2		0	1	2	2	5	2		0	1	1	3	5	2
1000	5	Cetirizine/Placebo	1	0	2	10	3	0.1	2.5	2	0	0	0	0	0	2	2		0	1	1	1	3	2		1	1	0	1	3	2
1000	5	Cetirizine/Placebo	1	0	2	11	3	2.8	4	1.5	0	0	0	0	0	2	2		0	1	3	2	6	2		0	0	1	1	2	2
1000	5	Cetirizine/Placebo	1	0	2	12	3	0.1	3.8	1.8	0	0	0	0	0	2	2		0	1	3	3	7	2		0	1	2	2	5	2
1000	5	Cetirizine/Placebo	1	0	2	13	3	1.5	3		0	0	0	0	0	2	2		0	1	1	1	3	1	1						2
1000	5	Cetirizine/Placebo	1	0	2	14
1000	5	Cetirizine/Placebo	1	0	2	15
1000	5	Cetirizine/Placebo	1	0	2	16
1000	5	Cetirizine/Placebo	1	0	2	17
1000	5	Cetirizine/Placebo	1	0	2	18
1000	5	Cetirizine/Placebo	1	0	2	19
1000	5	Cetirizine/Placebo	1	0	2	20
1000	5	Cetirizine/Placebo	1	0	2	21
1000	5	Cetirizine/Placebo	1	0	2	22
1000	5	Cetirizine/Placebo	1	0	2	23
1000	5	Cetirizine/Placebo	1	0	2	24
1000	5	Cetirizine/Placebo	1	0	2	25
1000	5	Cetirizine/Placebo	1	0	2	26
1000	5	Cetirizine/Placebo	1	0	2	27
1000	5	Cetirizine/Placebo	1	0	2	28
1000	5	Cetirizine/Placebo	1	0	2	29
1000	5	Cetirizine/Placebo	1	0	2	30
1000	5	Cetirizine/Placebo	1	0	3	1	3	0.2	3	2	0	0	0	0	0	2	2		0	1	1	1	3	2		0	1	0	1	2	2
1000	5	Cetirizine/Placebo	1	0	3	2	3	0.5	2	4	0	0	0	0	0	2	2		0	2	1	1	4	2		0	2	1	2	5	2
1000	5	Cetirizine/Placebo	1	0	3	3	3	0.4	5	2	1	0	0	0	1	2	2		0	2	3	2	7	2		0	1	0	1	2	2
1000	5	Cetirizine/Placebo	1	0	3	4	3	0.2	3.4	1.5	0	0	0	0	0	2	2		0	2	2	2	6	2		0	1	1	1	3	2
1000	5	Cetirizine/Placebo	1	0	3	5	3	0.3	2	2	0	0	0	0	0	2	2		0	0	1	1	2	2		0	0	1	1	2	2
1000	5	Cetirizine/Placebo	1	0	3	6	3	0.3	6	1	0	0	0	0	0	2	2		0	1	1	1	3	2		0	0	0	0	0	2
1000	5	Cetirizine/Placebo	1	0	3	7	3	0.2	2.2	3	0	0	0	0	0	2	2		0	0	1	1	2	2		1	0	2	1	4	2
1000	5	Cetirizine/Placebo	1	0	3	8	3	0.2	4	3.5	0	0	0	0	0	2	2		0	2	2	1	5	2		0	2	1	1	4	2
1000	5	Cetirizine/Placebo	1	0	3	9	3	0.1	3.5	0.5	0	0	0	0	0	2	2		0	2	2	2	6	2		0	1	0	0	1	2
1000	5	Cetirizine/Placebo	1	0	3	10	3	0.2	4.5	2	0	0	0	0	0	2	2		0	2	3	3	8	2		0	0	1	1	2	2
1000	5	Cetirizine/Placebo	1	0	3	11	3	0.2	5.8	2	0	0	0	0	0	2	2		0	3	2	2	7	2		0	2	0	0	2	2
1000	5	Cetirizine/Placebo	1	0	3	12	3	0.2	3.2	4	0	0	0	0	0	2	2		0	3	1	1	5	2		0	3	1	1	5	2
1000	5	Cetirizine/Placebo	1	0	3	13	3	0.5	2.8	1.5	0	0	0	0	0	2	2		0	0	1	1	2	2		0	0	1	0	1	2
1000	5	Cetirizine/Placebo	1	0	3	14	3	0.2	3	2	0	0	0	0	0	2	2		0	2	2	1	5	2		0	1	0	0	1	2
1000	5	Cetirizine/Placebo	1	0	3	15
1000	5	Cetirizine/Placebo	1	0	3	16
1000	5	Cetirizine/Placebo	1	0	3	17
1000	5	Cetirizine/Placebo	1	0	3	18
1000	5	Cetirizine/Placebo	1	0	3	19
1000	5	Cetirizine/Placebo	1	0	3	20
1000	5	Cetirizine/Placebo	1	0	3	21
1000	5	Cetirizine/Placebo	1	0	3	22
1000	5	Cetirizine/Placebo	1	0	3	23
1000	5	Cetirizine/Placebo	1	0	3	24
1000	5	Cetirizine/Placebo	1	0	3	25
1000	5	Cetirizine/Placebo	1	0	3	26
1000	5	Cetirizine/Placebo	1	0	3	27
1000	5	Cetirizine/Placebo	1	0	3	28
1000	5	Cetirizine/Placebo	1	0	3	29
1000	5	Cetirizine/Placebo	1	0	3	30
1000	6	Cetirizine/Placebo	1	0	2	1	1	0	4	1	0	0	0	1	1	2	2		0	0	1	2	3	2		0	0	0	1	1	2
1000	6	Cetirizine/Placebo	1	0	2	2	1	2	5	5	0	0	0	1	1	2	2		0	2	2	2	6	2		0	2	0	2	4	2
1000	6	Cetirizine/Placebo	1	0	2	3	1	0	0	0	0	0	0	0	0	2	2		0	0	0	0	0	2		0	0	0	0	0	1
1000	6	Cetirizine/Placebo	1	0	2	4	1	0	0	0	0	0	0	0	0	2	2		0	0	0	0	0	2		0	0	0	0	0	1
1000	6	Cetirizine/Placebo	1	0	2	5
1000	6	Cetirizine/Placebo	1	0	2	6
1000	6	Cetirizine/Placebo	1	0	2	7
1000	6	Cetirizine/Placebo	1	0	2	8
1000	6	Cetirizine/Placebo	1	0	2	9
1000	6	Cetirizine/Placebo	1	0	2	10
1000	6	Cetirizine/Placebo	1	0	2	11
1000	6	Cetirizine/Placebo	1	0	2	12
1000	6	Cetirizine/Placebo	1	0	2	13
1000	6	Cetirizine/Placebo	1	0	2	14
1000	6	Cetirizine/Placebo	1	0	2	15
1000	6	Cetirizine/Placebo	1	0	2	16
1000	6	Cetirizine/Placebo	1	0	2	17
1000	6	Cetirizine/Placebo	1	0	2	18
1000	6	Cetirizine/Placebo	1	0	2	19
1000	6	Cetirizine/Placebo	1	0	2	20
1000	6	Cetirizine/Placebo	1	0	2	21
1000	6	Cetirizine/Placebo	1	0	2	22
1000	6	Cetirizine/Placebo	1	0	2	23
1000	6	Cetirizine/Placebo	1	0	2	24
1000	6	Cetirizine/Placebo	1	0	2	25
1000	6	Cetirizine/Placebo	1	0	2	26
1000	6	Cetirizine/Placebo	1	0	2	27
1000	6	Cetirizine/Placebo	1	0	2	28
1000	6	Cetirizine/Placebo	1	0	2	29
1000	6	Cetirizine/Placebo	1	0	2	30
1000	6	Cetirizine/Placebo	1	0	3	1	1	0	0	0	0	0	0	0	0	2	2		0	0	0	0	0	2		0	0	0	0	0	1
1000	6	Cetirizine/Placebo	1	0	3	2	1	0	0	1	0	0	0	0	0	2	2		0	0	0	0	0	2		0	1	0	1	2	2
1000	6	Cetirizine/Placebo	1	0	3	3	1	0	2	8	0	0	0	0	0	2	2		0	2	1	2	5	2		0	3	2	3	8	2
1000	6	Cetirizine/Placebo	1	0	3	4
1000	6	Cetirizine/Placebo	1	0	3	5
1000	6	Cetirizine/Placebo	1	0	3	6
1000	6	Cetirizine/Placebo	1	0	3	7
1000	6	Cetirizine/Placebo	1	0	3	8
1000	6	Cetirizine/Placebo	1	0	3	9
1000	6	Cetirizine/Placebo	1	0	3	10
1000	6	Cetirizine/Placebo	1	0	3	11
1000	6	Cetirizine/Placebo	1	0	3	12
1000	6	Cetirizine/Placebo	1	0	3	13
1000	6	Cetirizine/Placebo	1	0	3	14
1000	6	Cetirizine/Placebo	1	0	3	15
1000	6	Cetirizine/Placebo	1	0	3	16
1000	6	Cetirizine/Placebo	1	0	3	17
1000	6	Cetirizine/Placebo	1	0	3	18
1000	6	Cetirizine/Placebo	1	0	3	19
1000	6	Cetirizine/Placebo	1	0	3	20
1000	6	Cetirizine/Placebo	1	0	3	21
1000	6	Cetirizine/Placebo	1	0	3	22
1000	6	Cetirizine/Placebo	1	0	3	23
1000	6	Cetirizine/Placebo	1	0	3	24
1000	6	Cetirizine/Placebo	1	0	3	25
1000	6	Cetirizine/Placebo	1	0	3	26
1000	6	Cetirizine/Placebo	1	0	3	27
1000	6	Cetirizine/Placebo	1	0	3	28
1000	6	Cetirizine/Placebo	1	0	3	29
1000	6	Cetirizine/Placebo	1	0	3	30
1000	7	Cetirizine/Placebo	1	0	2	1	3	0	0	0	0	0	0	0	0	2	2		0	0	0	0	0	2		0	0	0	0	0	1	LA TEMPERATURA UN QUESTO PAZIENTE NON E' MAI STATA RILEVATA. IL CAMPO E' STATO MESSO A 0 IN QUANTO OBBLIGATORIO
1000	7	Cetirizine/Placebo	1	0	2	2	3	0	0	0	0	0	0	0	0	2	2		0	0	0	0	0	2		0	0	0	0	0	1	0
1000	7	Cetirizine/Placebo	1	0	2	3	3	0	0	0	0	0	0	0	0	2	2		0	0	0	0	0	2		0	0	0	0	0	1
1000	7	Cetirizine/Placebo	1	0	2	4	3	0	0	0	0	0	0	0	0	2	2		0	0	0	0	0	2		0	0	0	0	0	1
1000	7	Cetirizine/Placebo	1	0	2	5	3	0	0	0	0	0	0	0	0	2	2		0	0	0	0	0	2		0	0	0	0	0	1	0
1000	7	Cetirizine/Placebo	1	0	2	6	3	0	0	0	0	0	0	0	0	2	2		0	0	0	0	0	2		0	0	0	0	0	1	0
1000	7	Cetirizine/Placebo	1	0	2	7	3	0	0	0	0	0	0	0	0	2	2		0	0	0	0	0	2		0	0	0	0	0	1
1000	7	Cetirizine/Placebo	1	0	2	8	3	0	0	0	0	0	0	0	0	2	2		0	0	0	0	0	2		0	0	0	0	0	1
1000	7	Cetirizine/Placebo	1	0	2	9	3	0	0	0	0	0	0	0	0	2	2		0	0	0	0	0	2		0	0	0	0	0	1
1000	7	Cetirizine/Placebo	1	0	2	10	3	0	0	0	0	0	0	0	0	2	2		0	0	0	0	0	2		0	0	0	0	0	1
1000	7	Cetirizine/Placebo	1	0	2	11	3	0	0	0	0	0	0	0	0	2	2		0	0	0	0	0	2		0	0	0	0	0	1
1000	7	Cetirizine/Placebo	1	0	2	12	3	0	0	0	0	0	0	0	0	2	2		0	0	0	0	0	2		0	0	0	0	0	1
1000	7	Cetirizine/Placebo	1	0	2	13
1000	7	Cetirizine/Placebo	1	0	2	14
1000	7	Cetirizine/Placebo	1	0	2	15
1000	7	Cetirizine/Placebo	1	0	2	16
1000	7	Cetirizine/Placebo	1	0	2	17
1000	7	Cetirizine/Placebo	1	0	2	18
1000	7	Cetirizine/Placebo	1	0	2	19
1000	7	Cetirizine/Placebo	1	0	2	20
1000	7	Cetirizine/Placebo	1	0	2	21
1000	7	Cetirizine/Placebo	1	0	2	22
1000	7	Cetirizine/Placebo	1	0	2	23
1000	7	Cetirizine/Placebo	1	0	2	24
1000	7	Cetirizine/Placebo	1	0	2	25
1000	7	Cetirizine/Placebo	1	0	2	26
1000	7	Cetirizine/Placebo	1	0	2	27
1000	7	Cetirizine/Placebo	1	0	2	28
1000	7	Cetirizine/Placebo	1	0	2	29
1000	7	Cetirizine/Placebo	1	0	2	30
1000	7	Cetirizine/Placebo	1	0	3	1	3	0	0	0	0	0	0	0	0	2	2		0	0	0	0	0	2		0	0	0	0	0	1
1000	7	Cetirizine/Placebo	1	0	3	2	3	0	0	0	0	0	0	0	0	2	2		0	0	0	0	0	2		0	0	0	0	0	1
1000	7	Cetirizine/Placebo	1	0	3	3	3	0	0	0	0	0	0	0	0	2	2		0	0	0	0	0	2		0	0	0	0	0	1
1000	7	Cetirizine/Placebo	1	0	3	4	3	0	0	0	0	0	0	0	0	2	2		0	0	0	0	0	2		0	0	0	0	0	1
1000	7	Cetirizine/Placebo	1	0	3	5	3	0	0	0	0	0	0	0	0	2	2		0	0	0	0	0	2		0	0	0	0	0	1
1000	7	Cetirizine/Placebo	1	0	3	6	3	0	0	0	0	0	0	0	0	2	2		0	0	0	0	0	2		0	0	0	0	0	1
1000	7	Cetirizine/Placebo	1	0	3	7	3	0	0	0	0	0	0	0	0	2	2		0	0	0	0	0	2		0	0	0	0	0	1
1000	7	Cetirizine/Placebo	1	0	3	8	3	0	0	0	0	0	0	0	0	2	2		0	0	0	0	0	2		0	0	0	0	0	1
1000	7	Cetirizine/Placebo	1	0	3	9	3	0	0	0	0	0	0	0	0	2	2		0	0	0	0	0	2		0	0	0	0	0	1
1000	7	Cetirizine/Placebo	1	0	3	10	3	0	0	0	0	0	0	0	0	2	2		0	0	0	0	0	2		0	0	0	0	0	1
1000	7	Cetirizine/Placebo	1	0	3	11	3	0	0	0	0	0	0	0	0	2	2		0	0	0	0	0	2		0	0	0	0	0	1
1000	7	Cetirizine/Placebo	1	0	3	12	3	0	0	0	0	0	0	0	0	2	2		0	0	0	0	0	2		0	0	0	0	0	1
1000	7	Cetirizine/Placebo	1	0	3	13	3	0	0	0	0	0	0	0	0	2	2		0	0	0	0	0	2		0	0	0	0	0	1
1000	7	Cetirizine/Placebo	1	0	3	14
1000	7	Cetirizine/Placebo	1	0	3	15
1000	7	Cetirizine/Placebo	1	0	3	16
1000	7	Cetirizine/Placebo	1	0	3	17
1000	7	Cetirizine/Placebo	1	0	3	18
1000	7	Cetirizine/Placebo	1	0	3	19
1000	7	Cetirizine/Placebo	1	0	3	20
1000	7	Cetirizine/Placebo	1	0	3	21
1000	7	Cetirizine/Placebo	1	0	3	22
1000	7	Cetirizine/Placebo	1	0	3	23
1000	7	Cetirizine/Placebo	1	0	3	24
1000	7	Cetirizine/Placebo	1	0	3	25
1000	7	Cetirizine/Placebo	1	0	3	26
1000	7	Cetirizine/Placebo	1	0	3	27
1000	7	Cetirizine/Placebo	1	0	3	28
1000	7	Cetirizine/Placebo	1	0	3	29
1000	7	Cetirizine/Placebo	1	0	3	30
1000	8	Placebo/Cetirizine	0	1	2	1	3	2		3	0	0	0	0	0	2	1	2					0	2		0	2	2	2	6	2	MANCA TEMPERATURA AL PRIMO RILIEVO IL SECONDO RILIEVI E' STATO FATTO DOPO 10 ORE
1000	8	Placebo/Cetirizine	0	1	2	2	3	2		2	0	0	0	0	0	2	1	3					0	2		0	0	0	0	0	1	IL PZ SCRIVE NEL DIARIO CHE MEZZ'ORA DOPO L'INIEZIONE AVEVA BRIVIDI E CEFALEA FORTE
1000	8	Placebo/Cetirizine	0	1	2	3	3	2		2	0	0	0	1	1	2	1	2					0	2			0	2	0	2	2	MANCA LA TEMPERATURA
1000	8	Placebo/Cetirizine	0	1	2	4	3	2		2	0	1	0	0	1	2	1	2					0	2		0	0	2	0	2	2
1000	8	Placebo/Cetirizine	0	1	2	5	3	2		2	0	0	0	0	0	2	1	2					0	2		0	2	2	2	6	2
1000	8	Placebo/Cetirizine	0	1	2	6	3	2		3	0	0	0	0	0	2	1	2					0	2		0	1	1	1	3	2
1000	8	Placebo/Cetirizine	0	1	2	7	3	2		2	0	1	0	0	1	2	1	2					0	2		0	1	2	2	5	2
1000	8	Placebo/Cetirizine	0	1	2	8	3	2			0	1	0	0	1	2	1	3						1	3						1
1000	8	Placebo/Cetirizine	0	1	2	9	3	2		2	0	0	0	0	0	2	1	2					0	2		0	1	1	1	3	2
1000	8	Placebo/Cetirizine	0	1	2	10	3	1			0	0	1	0	1	2	1	3						1	3						1
1000	8	Placebo/Cetirizine	0	1	2	11	3	0			0	0	0	0	0	2	1	3						1	3						1
1000	8	Placebo/Cetirizine	0	1	2	12	3	0		1	0	0	0	0	0	2	1	2					0	2		0	1	0	0	1	1
1000	8	Placebo/Cetirizine	0	1	2	13
1000	8	Placebo/Cetirizine	0	1	2	14
1000	8	Placebo/Cetirizine	0	1	2	15
1000	8	Placebo/Cetirizine	0	1	2	16
1000	8	Placebo/Cetirizine	0	1	2	17
1000	8	Placebo/Cetirizine	0	1	2	18
1000	8	Placebo/Cetirizine	0	1	2	19
1000	8	Placebo/Cetirizine	0	1	2	20
1000	8	Placebo/Cetirizine	0	1	2	21
1000	8	Placebo/Cetirizine	0	1	2	22
1000	8	Placebo/Cetirizine	0	1	2	23
1000	8	Placebo/Cetirizine	0	1	2	24
1000	8	Placebo/Cetirizine	0	1	2	25
1000	8	Placebo/Cetirizine	0	1	2	26
1000	8	Placebo/Cetirizine	0	1	2	27
1000	8	Placebo/Cetirizine	0	1	2	28
1000	8	Placebo/Cetirizine	0	1	2	29
1000	8	Placebo/Cetirizine	0	1	2	30
1000	8	Placebo/Cetirizine	0	1	3	1	3	0	0	2	0	0	0	0	0	2	2		0	1	0	0	1	2		0	0	0	0	0	1
1000	8	Placebo/Cetirizine	0	1	3	2	3	2	2	2	0	1	0	0	1	2	2		0	1	0	0	1	2		0	1	0	0	1	1
1000	8	Placebo/Cetirizine	0	1	3	3	3	2		3	0	0	0	0	0	2	1	3						2		0	2	0	0	2	2
1000	8	Placebo/Cetirizine	0	1	3	4	3	2	4	2	0	2	0	0	2	2	2		0	2	0	0	2	2		0	2	0	0	2	2
1000	8	Placebo/Cetirizine	0	1	3	5	3	2		1	0	0	0	0	0	2	1	2						2		0	0	0	1	1	1
1000	8	Placebo/Cetirizine	0	1	3	6	3	2	5	0	0	0	0	0	0	2	2		0	0	2	0	2	2		0	0	0	0	0	2
1000	8	Placebo/Cetirizine	0	1	3	7	3	2		0	0	1	0	0	1	2	1	3						2		0	0	0	0	0	1
1000	8	Placebo/Cetirizine	0	1	3	8	3	0		0	0	1	0	0	1	2	1	3						2		0	0	0	0	0	1
1000	8	Placebo/Cetirizine	0	1	3	9	3	0		2	0	0	0	0	0	2	1	3						2		0	2	0	1	3	2
1000	8	Placebo/Cetirizine	0	1	3	10	3	2		0	0	1	0	0	1	2	1	2						2		0	1	0	0	1	1
1000	8	Placebo/Cetirizine	0	1	3	11	3	2		0	0	1	0	1	2	2	1	2						2		0	0	0	0	0	1
1000	8	Placebo/Cetirizine	0	1	3	12	3	2		2	0	0	0	0	0	2	1	2						2		0	0	0	0	0	1
1000	8	Placebo/Cetirizine	0	1	3	13
1000	8	Placebo/Cetirizine	0	1	3	14
1000	8	Placebo/Cetirizine	0	1	3	15
1000	8	Placebo/Cetirizine	0	1	3	16
1000	8	Placebo/Cetirizine	0	1	3	17
1000	8	Placebo/Cetirizine	0	1	3	18
1000	8	Placebo/Cetirizine	0	1	3	19
1000	8	Placebo/Cetirizine	0	1	3	20
1000	8	Placebo/Cetirizine	0	1	3	21
1000	8	Placebo/Cetirizine	0	1	3	22
1000	8	Placebo/Cetirizine	0	1	3	23
1000	8	Placebo/Cetirizine	0	1	3	24
1000	8	Placebo/Cetirizine	0	1	3	25
1000	8	Placebo/Cetirizine	0	1	3	26
1000	8	Placebo/Cetirizine	0	1	3	27
1000	8	Placebo/Cetirizine	0	1	3	28
1000	8	Placebo/Cetirizine	0	1	3	29
1000	8	Placebo/Cetirizine	0	1	3	30
1000	9	Placebo/Cetirizine	1	0	2	1	4	2	2	3	0	0	0	0	0	2	2		0	1	0	0	1	2		0	1	1	1	3	2
1000	9	Placebo/Cetirizine	1	0	2	2	4	0	2	1	0	0	0	0	0	2	2		0	0	0	0	0	2		0	0	0	0	0	1
1000	9	Placebo/Cetirizine	1	0	2	3	4	0	1	0	0	0	0	0	0	2	2		0	1	1	1	3	2		0	0	0	0	0	2
1000	9	Placebo/Cetirizine	1	0	2	4	4	0	0	0	0	0	0	0	0	2	2		0	0	0	0	0	2		0	0	0	0	0	1
1000	9	Placebo/Cetirizine	1	0	2	5	4	0	0	0	0	0	0	0	0	2	2		0	0	0	0	0	2		0	0	0	0	0	1
1000	9	Placebo/Cetirizine	1	0	2	6	4	0	1	0	0	0	0	0	0	2	2		0	0	0	0	0	2		0	0	0	0	0	1
1000	9	Placebo/Cetirizine	1	0	2	7	4	0	3	2	0	0	0	0	0	2	2		0	2	2	2	6	2		0	1	1	1	3	2
1000	9	Placebo/Cetirizine	1	0	2	8	4	0	2	1	0	0	0	0	0	2	2		0	1	1	1	3	2		0	1	1	1	3	2
1000	9	Placebo/Cetirizine	1	0	2	9	4	0	1	0	0	0	0	0	0	2	2		0	0	0	0	0	2		0	0	0	0	0	1
1000	9	Placebo/Cetirizine	1	0	2	10	4	0	1	1	0	0	0	0	0	2	2		0	0	0	0	0	2		0	0	0	0	0	1	MANCA TEMPERATURA
1000	9	Placebo/Cetirizine	1	0	2	11	4	0	0	0	0	0	0	0	0	2	2		0	0	0	0	0	2		0	0	0	0	0	1
1000	9	Placebo/Cetirizine	1	0	2	12	4	1	1	1	0	0	0	0	0	2	2		0	0	0	0	0	2		0	0	0	0	0	1
1000	9	Placebo/Cetirizine	1	0	2	13	4	1	1	1	0	1	0	0	1	2	2		0	1	0	0	1	2		0	0	0	1	1	1
1000	9	Placebo/Cetirizine	1	0	2	14
1000	9	Placebo/Cetirizine	1	0	2	15
1000	9	Placebo/Cetirizine	1	0	2	16
1000	9	Placebo/Cetirizine	1	0	2	17
1000	9	Placebo/Cetirizine	1	0	2	18
1000	9	Placebo/Cetirizine	1	0	2	19
1000	9	Placebo/Cetirizine	1	0	2	20
1000	9	Placebo/Cetirizine	1	0	2	21
1000	9	Placebo/Cetirizine	1	0	2	22
1000	9	Placebo/Cetirizine	1	0	2	23
1000	9	Placebo/Cetirizine	1	0	2	24
1000	9	Placebo/Cetirizine	1	0	2	25
1000	9	Placebo/Cetirizine	1	0	2	26
1000	9	Placebo/Cetirizine	1	0	2	27
1000	9	Placebo/Cetirizine	1	0	2	28
1000	9	Placebo/Cetirizine	1	0	2	29
1000	9	Placebo/Cetirizine	1	0	2	30
1000	9	Placebo/Cetirizine	1	0	3	1	4	1	1	1	0	1	0	1	2	2	2		0	0	0	0	0	2		0	0	0	0	0	1	La T a 12/15 ore non è stata riportata dal paziente. Il paziente riferisce di aver riposato bene.
1000	9	Placebo/Cetirizine	1	0	3	2	4	1	1	1	0	0	0	0	0	2	2		0	1	0	1	2	2		0	1	0	0	1	2	LaT a 4/6 ore e i brividi 1 ora prima dell'assunzione non sono stati riportati dal paziente
1000	9	Placebo/Cetirizine	1	0	3	3	4	1	2	2.5	0	1	1	1	3	2	2		0	1	1	1	3	2		0	0	0	0	0	2	I sintomi influezali a 4/6 ore sono riportati come lieve/moderato. La paziente ha assunto amoxicillina 1000 per infezione dentale.
1000	9	Placebo/Cetirizine	1	0	3	4	4	1	3	2	0	0	0	1	1	2	2		0	2	2	2	6	2		0	1	1	1	3	2	I sintomi influenzali a 12/15 ore sono stati riportati come lieve/moderato. La temperatura a 12/15 ore non è stata riportata. Amoxicillina 1000.
1000	9	Placebo/Cetirizine	1	0	3	5	4	1	2	1.5	0	1	1	1	3	2	2		0	1	1	1	3	2		0	1	0	1	2	2	I sintomi dopo 4/6 ore sono riportati come lieve/moderato. La T 12/15 ore non è stata riportata. La paziente ha assunto OKI.
1000	9	Placebo/Cetirizine	1	0	3	6	4	1	1	1.5	0	1	0	1	2	2	2		0	1	0	1	2	2		0	1	0	1	2	2
1000	9	Placebo/Cetirizine	1	0	3	7	4	0	1	1	0	0	0	0	0	2	2		0	0	0	0	0	2		0	0	1	0	1	1	Lo stato di malessere prima dell'assunzione del farmaco e le T dopo 4/6 e dopo 12/15 ore non sono stati riportati i valori inseriti sono fittizi!
1000	9	Placebo/Cetirizine	1	0	3	8	4	1	2.5	2	0	1	1	1	3	2	2		0	1	1	1	3	2		0	1	1	1	3	2	I sintomi dopo 4/6 ore e dopo 12/15 ore sono stati riportati come lieve/moderato
1000	9	Placebo/Cetirizine	1	0	3	9	4	1	1	1	0	0	0	1	1	2	2		0	0	0	1	1	2		0	0	0	1	1	1	la T prima dell'assunzioe del farmaco e dopo 12/15 ore non è stata riportata
1000	9	Placebo/Cetirizine	1	0	3	10	4	1	2	1	0	0	1	0	1	2	2		0	1	1	1	3	2		0	1	1	1	3	2	LaT dopo 12/15 ORE NON è STATA RIPORTATA, valore fittizio. I sintomi influenzali dopo 4/6 ore sono segnati come lieve/moderato. Assunto OKI
1000	9	Placebo/Cetirizine	1	0	3	11	4	1	1.5	1.5	0	0	0	0	0	2	2		0	0	1	1	2	2		0	1	0	1	2	2	I dolori muscolari e la debolezza a 12/15 ore sono riportati come lieve/moderato.
1000	9	Placebo/Cetirizine	1	0	3	12	4	1	3	2	0	0	0	0	0	2	2		0	1	1	1	3	2		0	1	1	1	3	2	La T a 12/15 ore non è stata riportata, valore fittizio. I sintomi influenzali dopo 4/6 e 12/15 ore sono riportati NEL DIARIO come lieve/moderato. NEL DB COME LIEVE. Assunto OKI
1000	9	Placebo/Cetirizine	1	0	3	13	4	1	3	2	0	0	0	0	0	2	2		0	2	2	2	6	2		0	2	2	2	6	2	Ha assunto OKI
1000	9	Placebo/Cetirizine	1	0	3	14
1000	9	Placebo/Cetirizine	1	0	3	15
1000	9	Placebo/Cetirizine	1	0	3	16
1000	9	Placebo/Cetirizine	1	0	3	17
1000	9	Placebo/Cetirizine	1	0	3	18
1000	9	Placebo/Cetirizine	1	0	3	19
1000	9	Placebo/Cetirizine	1	0	3	20
1000	9	Placebo/Cetirizine	1	0	3	21
1000	9	Placebo/Cetirizine	1	0	3	22
1000	9	Placebo/Cetirizine	1	0	3	23
1000	9	Placebo/Cetirizine	1	0	3	24
1000	9	Placebo/Cetirizine	1	0	3	25
1000	9	Placebo/Cetirizine	1	0	3	26
1000	9	Placebo/Cetirizine	1	0	3	27
1000	9	Placebo/Cetirizine	1	0	3	28
1000	9	Placebo/Cetirizine	1	0	3	29
1000	9	Placebo/Cetirizine	1	0	3	30
1000	10	Placebo/Cetirizine	1	0	2	1	3	3	7	5	0	0	0	1	1	2	2		0	2	1	1	4	2		0	2	0	1	3	2
1000	10	Placebo/Cetirizine	1	0	2	2	3	1	4	2	0	0	0	0	0	2	2		0	0	1	1	2	2		0	0	0	1	1	2
1000	10	Placebo/Cetirizine	1	0	2	3	3	1	5	2	0	0	0	0	0	2	2		0	1	2	1	4	2		0	0	0	1	1	2
1000	10	Placebo/Cetirizine	1	0	2	4	3	1	6	4	0	0	0	0	0	2	2		0	1	2	2	5	2		0	1	0	2	3	2
1000	10	Placebo/Cetirizine	1	0	2	5	3	2	3	1	0	0	0	0	0	2	2		0	1	0	1	2	2		0	0	0	1	1	2
1000	10	Placebo/Cetirizine	1	0	2	6	3	2	5	2	0	0	0	0	0	2	2		0	2	2	2	6	2		0	0	0	1	1	2
1000	10	Placebo/Cetirizine	1	0	2	7	3	1	2	1	0	0	0	0	0	2	2		0	0	1	1	2	2		0	0	0	0	0	2
1000	10	Placebo/Cetirizine	1	0	2	8	3	1	3	1	0	0	0	1	1	2	2		0	0	1	1	2	2		0	0	0	1	1	2
1000	10	Placebo/Cetirizine	1	0	2	9	3	2	2	3	0	0	0	1	1	2	2		0	0	1	1	2	2		0	0	1	2	3	2
1000	10	Placebo/Cetirizine	1	0	2	10	3	3	5	2	0	0	0	1	1	2	2		0	1	2	2	5	2		0	0	1	2	3	2
1000	10	Placebo/Cetirizine	1	0	2	11	3	2	2	2	0	0	0	1	1	2	2		0	1	1	1	3	2		0	0	0	1	1	2
1000	10	Placebo/Cetirizine	1	0	2	12	3	1	5	2	0	0	0	0	0	2	2		0	2	1	1	4	2		0	0	0	1	1	2
1000	10	Placebo/Cetirizine	1	0	2	13
1000	10	Placebo/Cetirizine	1	0	2	14
1000	10	Placebo/Cetirizine	1	0	2	15
1000	10	Placebo/Cetirizine	1	0	2	16
1000	10	Placebo/Cetirizine	1	0	2	17
1000	10	Placebo/Cetirizine	1	0	2	18
1000	10	Placebo/Cetirizine	1	0	2	19
1000	10	Placebo/Cetirizine	1	0	2	20
1000	10	Placebo/Cetirizine	1	0	2	21
1000	10	Placebo/Cetirizine	1	0	2	22
1000	10	Placebo/Cetirizine	1	0	2	23
1000	10	Placebo/Cetirizine	1	0	2	24
1000	10	Placebo/Cetirizine	1	0	2	25
1000	10	Placebo/Cetirizine	1	0	2	26
1000	10	Placebo/Cetirizine	1	0	2	27
1000	10	Placebo/Cetirizine	1	0	2	28
1000	10	Placebo/Cetirizine	1	0	2	29
1000	10	Placebo/Cetirizine	1	0	2	30
1000	10	Placebo/Cetirizine	1	0	3	1	3	6	8	2	0	1	0	2	3	2	2		0	2	2	2	6	2		0	0	0	1	1	2
1000	10	Placebo/Cetirizine	1	0	3	2	3	2	2	2	0	0	0	0	0	2	2		0	0	0	1	1	2		0	0	0	1	1	1
1000	10	Placebo/Cetirizine	1	0	3	3	3	1	5	3	0	0	0	0	0	2	2		0	1	1	1	3	2		0	1	0	1	2	2
1000	10	Placebo/Cetirizine	1	0	3	4	3	1	3	2	0	0	0	0	0	2	2		0	0	1	1	2	2		0	0	0	1	1	2
1000	10	Placebo/Cetirizine	1	0	3	5	3	1	5	3	0	0	0	0	0	2	2		0	1	1	2	4	2		0	1	0	1	2	2
1000	10	Placebo/Cetirizine	1	0	3	6	3	4	7	4	0	2	2	2	6	2	2		0	1	3	3	7	2		0	1	2	2	5	2
1000	10	Placebo/Cetirizine	1	0	3	7	3	4	6	3	1	2	2	3	8	2	2		0	1	2	2	5	2		0	1	1	1	3	2
1000	10	Placebo/Cetirizine	1	0	3	8	3	2	5	3	0	0	0	1	1	2	2		0	1	1	1	3	2		0	0	1	1	2	2
1000	10	Placebo/Cetirizine	1	0	3	9	3	2	5	2	0	0	0	1	1	2	2		0	1	2	2	5	2		0	0	0	0	0	2
1000	10	Placebo/Cetirizine	1	0	3	10	3	1	5	3	0	0	0	0	0	2	2		0	1	2	1	4	2		0	0	1	1	2	2
1000	10	Placebo/Cetirizine	1	0	3	11	3	1	4	2	0	0	0	0	0	2	2		0	1	2	1	4	2		0	1	0	1	2	2
1000	10	Placebo/Cetirizine	1	0	3	12	3	1	4	2	0	0	0	0	0	2	2		0	1	1	1	3	2		0	0	1	1	2	2
1000	10	Placebo/Cetirizine	1	0	3	13
1000	10	Placebo/Cetirizine	1	0	3	14
1000	10	Placebo/Cetirizine	1	0	3	15
1000	10	Placebo/Cetirizine	1	0	3	16
1000	10	Placebo/Cetirizine	1	0	3	17
1000	10	Placebo/Cetirizine	1	0	3	18
1000	10	Placebo/Cetirizine	1	0	3	19
1000	10	Placebo/Cetirizine	1	0	3	20
1000	10	Placebo/Cetirizine	1	0	3	21
1000	10	Placebo/Cetirizine	1	0	3	22
1000	10	Placebo/Cetirizine	1	0	3	23
1000	10	Placebo/Cetirizine	1	0	3	24
1000	10	Placebo/Cetirizine	1	0	3	25
1000	10	Placebo/Cetirizine	1	0	3	26
1000	10	Placebo/Cetirizine	1	0	3	27
1000	10	Placebo/Cetirizine	1	0	3	28
1000	10	Placebo/Cetirizine	1	0	3	29
1000	10	Placebo/Cetirizine	1	0	3	30
1000	11	Cetirizine/Placebo	0	1	2	1	4
1000	11	Cetirizine/Placebo	0	1	2	2
1000	11	Cetirizine/Placebo	0	1	2	3
1000	11	Cetirizine/Placebo	0	1	2	4
1000	11	Cetirizine/Placebo	0	1	2	5
1000	11	Cetirizine/Placebo	0	1	2	6
1000	11	Cetirizine/Placebo	0	1	2	7
1000	11	Cetirizine/Placebo	0	1	2	8
1000	11	Cetirizine/Placebo	0	1	2	9
1000	11	Cetirizine/Placebo	0	1	2	10
1000	11	Cetirizine/Placebo	0	1	2	11
1000	11	Cetirizine/Placebo	0	1	2	12
1000	11	Cetirizine/Placebo	0	1	2	13
1000	11	Cetirizine/Placebo	0	1	2	14
1000	11	Cetirizine/Placebo	0	1	2	15
1000	11	Cetirizine/Placebo	0	1	2	16
1000	11	Cetirizine/Placebo	0	1	2	17
1000	11	Cetirizine/Placebo	0	1	2	18
1000	11	Cetirizine/Placebo	0	1	2	19
1000	11	Cetirizine/Placebo	0	1	2	20
1000	11	Cetirizine/Placebo	0	1	2	21
1000	11	Cetirizine/Placebo	0	1	2	22
1000	11	Cetirizine/Placebo	0	1	2	23
1000	11	Cetirizine/Placebo	0	1	2	24
1000	11	Cetirizine/Placebo	0	1	2	25
1000	11	Cetirizine/Placebo	0	1	2	26
1000	11	Cetirizine/Placebo	0	1	2	27
1000	11	Cetirizine/Placebo	0	1	2	28
1000	11	Cetirizine/Placebo	0	1	2	29
1000	11	Cetirizine/Placebo	0	1	2	30
1000	12	Placebo/Cetirizine	1	0	2	1	4	1	3	1	0	0	0	0	0	2	2		0	1	0	0	1	2		0	0	0	0	0	1
1000	12	Placebo/Cetirizine	1	0	2	2	4	0.5	1	1	0	0	0	0	0	2	2		0	1	0	0	1	2		0	1	0	0	1	1	assunta tachipirina 500mg per dolori in seguito ad attività sportiva
1000	12	Placebo/Cetirizine	1	0	2	3	4	0.5	0.5	0.5	0	1	0	0	1	2	2		0	0	0	0	0	2		0	0	0	0	0	1
1000	12	Placebo/Cetirizine	1	0	2	4	4	0.5	1	0.5	0	0	0	0	0	2	2		0	0	0	0	0	2		0	0	0	0	0	1
1000	12	Placebo/Cetirizine	1	0	2	5	4	1	1	1	0	1	0	0	1	2	2		0	1	0	0	1	2		0	1	0	0	1	1
1000	12	Placebo/Cetirizine	1	0	2	6	4	1	1	0.5	0	0	0	0	0	2	2		0	0	0	0	0	2		0	1	0	0	1	1	assunta tachipirina 500mg per mal di testa
1000	12	Placebo/Cetirizine	1	0	2	7	4	0.5	1	1	0	0	0	0	0	2	2		0	1	0	0	1	2		0	1	0	0	1	1
1000	12	Placebo/Cetirizine	1	0	2	8
1000	12	Placebo/Cetirizine	1	0	2	9
1000	12	Placebo/Cetirizine	1	0	2	10
1000	12	Placebo/Cetirizine	1	0	2	11
1000	12	Placebo/Cetirizine	1	0	2	12
1000	12	Placebo/Cetirizine	1	0	2	13
1000	12	Placebo/Cetirizine	1	0	2	14
1000	12	Placebo/Cetirizine	1	0	2	15
1000	12	Placebo/Cetirizine	1	0	2	16
1000	12	Placebo/Cetirizine	1	0	2	17
1000	12	Placebo/Cetirizine	1	0	2	18
1000	12	Placebo/Cetirizine	1	0	2	19
1000	12	Placebo/Cetirizine	1	0	2	20
1000	12	Placebo/Cetirizine	1	0	2	21
1000	12	Placebo/Cetirizine	1	0	2	22
1000	12	Placebo/Cetirizine	1	0	2	23
1000	12	Placebo/Cetirizine	1	0	2	24
1000	12	Placebo/Cetirizine	1	0	2	25
1000	12	Placebo/Cetirizine	1	0	2	26
1000	12	Placebo/Cetirizine	1	0	2	27
1000	12	Placebo/Cetirizine	1	0	2	28
1000	12	Placebo/Cetirizine	1	0	2	29
1000	12	Placebo/Cetirizine	1	0	2	30
1000	12	Placebo/Cetirizine	1	0	3	1	4	1	1	1	0	0	0	0	0	2	2		0	1	0	0	1	2		0	1	0	1	2	2
1000	12	Placebo/Cetirizine	1	0	3	2	4	1	1	1	0	0	0	0	0	2	2		0	1	0	0	1	2		0	1	0	0	1	1
1000	12	Placebo/Cetirizine	1	0	3	3	4	1	1	1	0	1	0	1	2	2	2		0	1	0	0	1	2		0	1	0	1	2	2	Il paziente accusa sonnolenza
1000	12	Placebo/Cetirizine	1	0	3	4	4	1	1	1	0	1	0	0	1	2	2		0	1	0	0	1	2		0	0	0	0	0	1
1000	12	Placebo/Cetirizine	1	0	3	5	4	1	1	1	0	0	0	1	1	2	2		0	0	0	1	1	2		0	0	0	1	1	1	Il paziente accusa sonnolenza
1000	12	Placebo/Cetirizine	1	0	3	6	4	1	1	1	0	0	0	1	1	2	2		0	0	0	1	1	2		0	0	0	1	1	1	Il paziente ha assunto tachipirina 500 per mal di testa
1000	12	Placebo/Cetirizine	1	0	3	7	4	1	1	1	0	0	0	0	0	2	2		0	0	0	0	0	2		0	0	0	0	0	1
1000	12	Placebo/Cetirizine	1	0	3	8	4	1	1	1	0	0	0	1	1	2	2		0	0	0	0	0	2		0	0	0	1	1	1
1000	12	Placebo/Cetirizine	1	0	3	9	4	1	1	2	0	1	0	0	1	2	2		0	1	0	0	1	2		0	1	0	0	1	1	il paziente assume tachipirina 500 per febbre durante la notte
1000	12	Placebo/Cetirizine	1	0	3	10	4	2	2	1	0	1	0	1	2	2	2		0	1	0	0	1	2		0	1	0	0	1	1
1000	12	Placebo/Cetirizine	1	0	3	11	4	1	1.5	1.5	0	0	0	0	0	2	2		0	1	0	0	1	2		0	1	0	1	2	2
1000	12	Placebo/Cetirizine	1	0	3	12	4	1			0	0	0	2	2	1	1	2						1	2						1	Interrotto antistaminico per sintomi sonno fuso orario
1000	12	Placebo/Cetirizine	1	0	3	13	4	1	1.5	1	0	0	0	0	0	2	2		0	0	0	0	0	2		0	1	0	1	2	2
1000	12	Placebo/Cetirizine	1	0	3	14	4	1	1.5	1.5	0	0	0	0	0	2	2		0	0	0	1	1	2		0	0	0	0	0	1
1000	12	Placebo/Cetirizine	1	0	3	15
1000	12	Placebo/Cetirizine	1	0	3	16
1000	12	Placebo/Cetirizine	1	0	3	17
1000	12	Placebo/Cetirizine	1	0	3	18
1000	12	Placebo/Cetirizine	1	0	3	19
1000	12	Placebo/Cetirizine	1	0	3	20
1000	12	Placebo/Cetirizine	1	0	3	21
1000	12	Placebo/Cetirizine	1	0	3	22
1000	12	Placebo/Cetirizine	1	0	3	23
1000	12	Placebo/Cetirizine	1	0	3	24
1000	12	Placebo/Cetirizine	1	0	3	25
1000	12	Placebo/Cetirizine	1	0	3	26
1000	12	Placebo/Cetirizine	1	0	3	27
1000	12	Placebo/Cetirizine	1	0	3	28
1000	12	Placebo/Cetirizine	1	0	3	29
1000	12	Placebo/Cetirizine	1	0	3	30
1000	13	Cetirizine/Placebo	1	1	2	1	3	0	7.5	2.8	0	0	0	0	0	2	2		0	0	3	3	6	2		0	0	0	2	2	2
1000	13	Cetirizine/Placebo	1	1	2	2	3	0.8	6.7	2.3	0	0	0	0	0	2	2		0	0	2	2	4	2		0	0	1	1	2	2
1000	13	Cetirizine/Placebo	1	1	2	3	3	0.8	1.6	1.5	0	0	0	0	0	2	2		0	0	0	0	0	2		0	0	0	0	0	1
1000	13	Cetirizine/Placebo	1	1	2	4	3	0.8	4.3	2.5	0	0	0	0	0	2	2		0	0	2	1	3	2		0	0	1	1	2	2
1000	13	Cetirizine/Placebo	1	1	2	5	3	0.8	2.5	2.4	0	0	0	0	0	2	2		0	0	0	1	1	2		0	0	0	1	1	1
1000	13	Cetirizine/Placebo	1	1	2	6	3	0.8	0.8	1.3	0	0	0	0	0	2	2		0	0	0	0	0	2		0	0	0	0	0	1
1000	13	Cetirizine/Placebo	1	1	2	7	3	0.8	8.2	5.5	0	0	0	0	0	2	2		1	1	3	2	7	2		0	1	1	3	5	2
1000	13	Cetirizine/Placebo	1	1	2	8	3	0.8	4.5	4.5	0	0	0	0	0	2	2		0	0	1	1	2	2		0	0	1	2	3	2
1000	13	Cetirizine/Placebo	1	1	2	9	3	0.7	4.5	4.3	0	0	0	0	0	2	2		0	0	2	1	3	2		0	0	0	2	2	2
1000	13	Cetirizine/Placebo	1	1	2	10	3	0.8	1.8	2	0	0	0	0	0	2	2		0	0	1	1	2	2		0	0	0	1	1	2
1000	13	Cetirizine/Placebo	1	1	2	11	3	0.5	2	1.5	0	0	0	0	0	2	2		0	0	1	1	2	2		0	0	0	1	1	2
1000	13	Cetirizine/Placebo	1	1	2	12	3	0.8	2.5	1.8	0	0	0	0	0	2	2		0	0	1	1	2	2		0	0	0	1	1	2
1000	13	Cetirizine/Placebo	1	1	2	13	3	1	8.3	3.3	0	0	0	0	0	2	2		0	2	3	2	7	2		0	1	0	2	3	2
1000	13	Cetirizine/Placebo	1	1	2	14	3	0.8	5.8	3.5	0	0	0	0	0	2	2		0	0	3	1	4	2		0	0	0	2	2	2
1000	13	Cetirizine/Placebo	1	1	2	15
1000	13	Cetirizine/Placebo	1	1	2	16
1000	13	Cetirizine/Placebo	1	1	2	17
1000	13	Cetirizine/Placebo	1	1	2	18
1000	13	Cetirizine/Placebo	1	1	2	19
1000	13	Cetirizine/Placebo	1	1	2	20
1000	13	Cetirizine/Placebo	1	1	2	21
1000	13	Cetirizine/Placebo	1	1	2	22
1000	13	Cetirizine/Placebo	1	1	2	23
1000	13	Cetirizine/Placebo	1	1	2	24
1000	13	Cetirizine/Placebo	1	1	2	25
1000	13	Cetirizine/Placebo	1	1	2	26
1000	13	Cetirizine/Placebo	1	1	2	27
1000	13	Cetirizine/Placebo	1	1	2	28
1000	13	Cetirizine/Placebo	1	1	2	29
1000	13	Cetirizine/Placebo	1	1	2	30
1000	13	Cetirizine/Placebo	1	1	3	1	3	0.8	4.4	2.5	0	0	0	0	0	2	2		0	0	2	0	2	2		0	0	0	2	2	2
1000	13	Cetirizine/Placebo	1	1	3	2	3	0.6	4.5	2.9	0	0	0	0	0	2	2		0	0	2	0	2	2		0	0	0	2	2	2
1000	13	Cetirizine/Placebo	1	1	3	3	3	0.9	1.6	1.5	0	0	0	0	0	2	2		0	0	1	0	1	2		0	0	0	1	1	1
1000	13	Cetirizine/Placebo	1	1	3	4	3	0.7	1	1.9	0	0	0	0	0	2	2		0	0	0	0	0	2		0	0	0	1	1	1
1000	13	Cetirizine/Placebo	1	1	3	5	3	0.9		2.5	0	0	0	0	0	2	1	2						2		0	0	0	2	2	2
1000	13	Cetirizine/Placebo	1	1	3	6	3	0.8			0	0	0	0	0	2	1	3						1	3						1
1000	13	Cetirizine/Placebo	1	1	3	7
1000	13	Cetirizine/Placebo	1	1	3	8
1000	13	Cetirizine/Placebo	1	1	3	9
1000	13	Cetirizine/Placebo	1	1	3	10
1000	13	Cetirizine/Placebo	1	1	3	11
1000	13	Cetirizine/Placebo	1	1	3	12
1000	13	Cetirizine/Placebo	1	1	3	13
1000	13	Cetirizine/Placebo	1	1	3	14
1000	13	Cetirizine/Placebo	1	1	3	15
1000	13	Cetirizine/Placebo	1	1	3	16
1000	13	Cetirizine/Placebo	1	1	3	17
1000	13	Cetirizine/Placebo	1	1	3	18
1000	13	Cetirizine/Placebo	1	1	3	19
1000	13	Cetirizine/Placebo	1	1	3	20
1000	13	Cetirizine/Placebo	1	1	3	21
1000	13	Cetirizine/Placebo	1	1	3	22
1000	13	Cetirizine/Placebo	1	1	3	23
1000	13	Cetirizine/Placebo	1	1	3	24
1000	13	Cetirizine/Placebo	1	1	3	25
1000	13	Cetirizine/Placebo	1	1	3	26
1000	13	Cetirizine/Placebo	1	1	3	27
1000	13	Cetirizine/Placebo	1	1	3	28
1000	13	Cetirizine/Placebo	1	1	3	29
1000	13	Cetirizine/Placebo	1	1	3	30
1000	14	Cetirizine/Placebo	1	0	2	1	3	1	6	8	0	0	0	0	0	2	2		1	2	2	2	7	2		0	2	0	2	4	2	prende Ibuprofene 600mg per mal di testa forte al risveglio
1000	14	Cetirizine/Placebo	1	0	2	2	3	0	4	0	0	0	0	0	0	2	2		0	1	1	0	2	2		0	0	0	0	0	2	ibuprofene 600 mg per mal di testa; assunto prima delle 6 ore dall'iniezione
1000	14	Cetirizine/Placebo	1	0	2	3	3	0	0	1	0	0	0	0	0	2	2		0	0	0	0	0	2		0	1	0	1	2	2
1000	14	Cetirizine/Placebo	1	0	2	4	3	0	3	2	0	0	0	0	0	2	2		0	1	1	1	3	2		0	1	1	1	3	2	ibuprofene 600mg per mal di testa preso prima delle 4 ore dall'iniezione
1000	14	Cetirizine/Placebo	1	0	2	5	3	1	4	3	0	0	0	1	1	2	2		0	1	1	1	3	2		0	1	0	1	2	2	ibuprofene 600mg per mal di testa e dolori muscolari; assunto prima delle 6 ore.
1000	14	Cetirizine/Placebo	1	0	2	6	3	0	3	0	0	0	0	0	0	2	2		0	1	1	0	2	2		0	1	0	1	2	2	ibuprofene 600 mg
1000	14	Cetirizine/Placebo	1	0	2	7	3	1	4	0	0	0	0	0	0	2	2		0	1	2	1	4	2		0	1	1	1	3	2	ibuprofene 600mg per mal di testa
1000	14	Cetirizine/Placebo	1	0	2	8	3	0	4	2	0	0	0	0	0	2	2		1	2	2	2	7	2		0	1	0	1	2	2	ibuprofene 600mg per mal di testa
1000	14	Cetirizine/Placebo	1	0	2	9	3	0	4		0	0	0	0	0	2	2		1	2	2	2	7	1	3					0	2
1000	14	Cetirizine/Placebo	1	0	2	10
1000	14	Cetirizine/Placebo	1	0	2	11
1000	14	Cetirizine/Placebo	1	0	2	12
1000	14	Cetirizine/Placebo	1	0	2	13
1000	14	Cetirizine/Placebo	1	0	2	14
1000	14	Cetirizine/Placebo	1	0	2	15
1000	14	Cetirizine/Placebo	1	0	2	16
1000	14	Cetirizine/Placebo	1	0	2	17
1000	14	Cetirizine/Placebo	1	0	2	18
1000	14	Cetirizine/Placebo	1	0	2	19
1000	14	Cetirizine/Placebo	1	0	2	20
1000	14	Cetirizine/Placebo	1	0	2	21
1000	14	Cetirizine/Placebo	1	0	2	22
1000	14	Cetirizine/Placebo	1	0	2	23
1000	14	Cetirizine/Placebo	1	0	2	24
1000	14	Cetirizine/Placebo	1	0	2	25
1000	14	Cetirizine/Placebo	1	0	2	26
1000	14	Cetirizine/Placebo	1	0	2	27
1000	14	Cetirizine/Placebo	1	0	2	28
1000	14	Cetirizine/Placebo	1	0	2	29
1000	14	Cetirizine/Placebo	1	0	2	30
1000	14	Cetirizine/Placebo	1	0	3	1	3	0	2	0	0	0	0	0	0	2	2		0	1	1	1	3	2		0	0	0	0	0	2	ibuprofene 600mg
1000	14	Cetirizine/Placebo	1	0	3	2	3	0	3	4	0	0	0	0	0	2	2		0	1	1	1	3	2		0	2	1	2	5	2	ibuprofene 600mg
1000	14	Cetirizine/Placebo	1	0	3	3	3	0	3	5	0	0	0	0	0	2	2		0	1	1	1	3	2		0	1	0	1	2	2	ibuprofene 600mg
1000	14	Cetirizine/Placebo	1	0	3	4	3	0	3	1	0	0	0	0	0	2	2		0	1	1	1	3	2		0	1	0	1	2	2	ibuprofene 600 mg
1000	14	Cetirizine/Placebo	1	0	3	5	3	0	2	3	0	0	0	0	0	2	2		0	1	1	1	3	2		0	1	0	1	2	2	IBUPROFENE 600MG
1000	14	Cetirizine/Placebo	1	0	3	6	3	0	0	0	0	0	0	0	0	2	2		0	0	0	0	0	2		0	0	0	0	0	1	ibuprofene 600mg
1000	14	Cetirizine/Placebo	1	0	3	7	3	2	2	3	0	1	0	1	2	2	2		0	1	1	0	2	2		0	1	0	1	2	2	IBUPROFENE 600MG - la temperatura a 12/15 ore non è stata rilevata dal paziente; campo obbligatorio.
1000	14	Cetirizine/Placebo	1	0	3	8	3	0	2	0	0	0	0	0	0	2	2		0	1	1	0	2	2		0	1	0	1	2	2	ibuprofene 600mg; la T a 12/15 ore non è stata rilevata dal paziente, campo obbligatorio
1000	14	Cetirizine/Placebo	1	0	3	9	3	0	2	0	0	0	0	0	0	2	2		0	1	1	1	3	2		0	0	0	0	0	2	ibuprofene 600mg
1000	14	Cetirizine/Placebo	1	0	3	10	3	0	2	1	0	0	0	0	0	2	2		0	1	1	1	3	2		0	0	0	1	1	2	ibuprofene 600mg. La T a 12/15 ore non è stata rilevata dal paziente, campo obbligatorio.
1000	14	Cetirizine/Placebo	1	0	3	11	3	0	2	0	0	0	0	0	0	2	2		0	1	1	0	2	2		0	0	0	1	1	2	ibuprofene 600mg
1000	14	Cetirizine/Placebo	1	0	3	12	3	0	2	0	0	0	0	0	0	2	2		0	1	1	1	3	2		0	0	0	1	1	2	ibuprofene 600mg
1000	14	Cetirizine/Placebo	1	0	3	13
1000	14	Cetirizine/Placebo	1	0	3	14
1000	14	Cetirizine/Placebo	1	0	3	15
1000	14	Cetirizine/Placebo	1	0	3	16
1000	14	Cetirizine/Placebo	1	0	3	17
1000	14	Cetirizine/Placebo	1	0	3	18
1000	14	Cetirizine/Placebo	1	0	3	19
1000	14	Cetirizine/Placebo	1	0	3	20
1000	14	Cetirizine/Placebo	1	0	3	21
1000	14	Cetirizine/Placebo	1	0	3	22
1000	14	Cetirizine/Placebo	1	0	3	23
1000	14	Cetirizine/Placebo	1	0	3	24
1000	14	Cetirizine/Placebo	1	0	3	25
1000	14	Cetirizine/Placebo	1	0	3	26
1000	14	Cetirizine/Placebo	1	0	3	27
1000	14	Cetirizine/Placebo	1	0	3	28
1000	14	Cetirizine/Placebo	1	0	3	29
1000	14	Cetirizine/Placebo	1	0	3	30
1000	15	Placebo/Cetirizine	1	0	2	1	1	5	5	5	0	1	0	1	2	2	2		0	1	0	1	2	2		0	1	0	1	2	2
1000	15	Placebo/Cetirizine	1	0	2	2	1	4	4	4	0	0	0	1	1	2	2		0	0	0	1	1	2		0	0	0	1	1	1
1000	15	Placebo/Cetirizine	1	0	2	3	1	5	5	5	0	1	0	0	1	2	2		0	1	0	1	2	2		0	1	0	1	2	2
1000	15	Placebo/Cetirizine	1	0	2	4	1	4	4	4	0	0	0	1	1	2	2		0	0	0	1	1	2		0	1	0	1	2	2
1000	15	Placebo/Cetirizine	1	0	2	5
1000	15	Placebo/Cetirizine	1	0	2	6
1000	15	Placebo/Cetirizine	1	0	2	7
1000	15	Placebo/Cetirizine	1	0	2	8
1000	15	Placebo/Cetirizine	1	0	2	9
1000	15	Placebo/Cetirizine	1	0	2	10
1000	15	Placebo/Cetirizine	1	0	2	11
1000	15	Placebo/Cetirizine	1	0	2	12
1000	15	Placebo/Cetirizine	1	0	2	13
1000	15	Placebo/Cetirizine	1	0	2	14
1000	15	Placebo/Cetirizine	1	0	2	15
1000	15	Placebo/Cetirizine	1	0	2	16
1000	15	Placebo/Cetirizine	1	0	2	17
1000	15	Placebo/Cetirizine	1	0	2	18
1000	15	Placebo/Cetirizine	1	0	2	19
1000	15	Placebo/Cetirizine	1	0	2	20
1000	15	Placebo/Cetirizine	1	0	2	21
1000	15	Placebo/Cetirizine	1	0	2	22
1000	15	Placebo/Cetirizine	1	0	2	23
1000	15	Placebo/Cetirizine	1	0	2	24
1000	15	Placebo/Cetirizine	1	0	2	25
1000	15	Placebo/Cetirizine	1	0	2	26
1000	15	Placebo/Cetirizine	1	0	2	27
1000	15	Placebo/Cetirizine	1	0	2	28
1000	15	Placebo/Cetirizine	1	0	2	29
1000	15	Placebo/Cetirizine	1	0	2	30
1000	15	Placebo/Cetirizine	1	0	3	1	1	6	6	5	0	0	0	1	1	2	2		0	0	0	1	1	2		0	1	0	1	2	2
1000	15	Placebo/Cetirizine	1	0	3	2	1	6	6	6	0	0	0	0	0	2	2		0	0	0	0	0	2		0	1	0	1	2	2
1000	15	Placebo/Cetirizine	1	0	3	3	1	5	5	4	0	1	0	1	2	2	2		0	1	1	1	3	2		1	2	1	2	6	2
1000	15	Placebo/Cetirizine	1	0	3	4	1	5	5	4	0	0	0	1	1	2	2		0	1	1	1	3	2		1	2	1	2	6	2
1000	15	Placebo/Cetirizine	1	0	3	5
1000	15	Placebo/Cetirizine	1	0	3	6
1000	15	Placebo/Cetirizine	1	0	3	7
1000	15	Placebo/Cetirizine	1	0	3	8
1000	15	Placebo/Cetirizine	1	0	3	9
1000	15	Placebo/Cetirizine	1	0	3	10
1000	15	Placebo/Cetirizine	1	0	3	11
1000	15	Placebo/Cetirizine	1	0	3	12
1000	15	Placebo/Cetirizine	1	0	3	13
1000	15	Placebo/Cetirizine	1	0	3	14
1000	15	Placebo/Cetirizine	1	0	3	15
1000	15	Placebo/Cetirizine	1	0	3	16
1000	15	Placebo/Cetirizine	1	0	3	17
1000	15	Placebo/Cetirizine	1	0	3	18
1000	15	Placebo/Cetirizine	1	0	3	19
1000	15	Placebo/Cetirizine	1	0	3	20
1000	15	Placebo/Cetirizine	1	0	3	21
1000	15	Placebo/Cetirizine	1	0	3	22
1000	15	Placebo/Cetirizine	1	0	3	23
1000	15	Placebo/Cetirizine	1	0	3	24
1000	15	Placebo/Cetirizine	1	0	3	25
1000	15	Placebo/Cetirizine	1	0	3	26
1000	15	Placebo/Cetirizine	1	0	3	27
1000	15	Placebo/Cetirizine	1	0	3	28
1000	15	Placebo/Cetirizine	1	0	3	29
1000	15	Placebo/Cetirizine	1	0	3	30
1000	16	Placebo/Cetirizine	1	0	2	1	3	3	3	3	0	0	1	0	1	2	2		0	0	0	0	0	2		0	1	0	0	1	1	brufen 600mg per mal di testa. Il paziente riferisce di sentirsi bene e di avere meno sonno. I sintomi influenzali a 4-6 ore e la T a 12-15 ore, non sono stati riportati nel diario. Inseriti valori fittizzi in CRF perchè i campi sono obbligatori.
1000	16	Placebo/Cetirizine	1	0	2	2	3	3	3	3.5	0	0	0	1	1	2	2		0	0	0	0	0	2		0	1	0	0	1	1	Brufen 600 mg per mal di testa. La paziente riferisce di sentirsi bene e di avere meno sonno. Il paziente non ha riportato le T, i valori inseriti sono fittizi perchè il campo è obbligatorio
1000	16	Placebo/Cetirizine	1	0	2	3	3	5	8	8	0	1	0	1	2	2	2		0	2	0	2	4	2		0	2	0	2	4	2	Brufen 600 mg per mal di testa. Diclofenac 100mg per mal di testa. Il paziente riferisce di essersi alzato alle 3.30 e di avere fame, durante la giorata ha avuto mal di testa e sonno. I brividi a 12-15 ore non sono stati riportati dal paziente.
1000	16	Placebo/Cetirizine	1	0	2	4	3	4	3.5	3.5	0	0	0	0	0	2	2		0	0	0	0	0	2		0	0	0	0	0	1	brufen 600mg per mal di testa. Il paziente riferisce di stare molto bene.
1000	16	Placebo/Cetirizine	1	0	2	5	3	5	5	6.5	0	1	0	0	1	2	2		0	1	0	2	3	2		0	1	0	2	3	2	Ketonal 200mg per mal di testa. Il paziente riferisce di aver avuto voglia di dormire tutto il giorno. Le T non sono state riportate dal paziente, campo obbligatorio.
1000	16	Placebo/Cetirizine	1	0	2	6	3	3	5	6.5	0	1	0	0	1	2	2		0	1	0	0	1	2		0	1	0	1	2	2	Ketonal 200mg e Diclofenac 100mg per mal di testa accusato per tutto il giorno. Le T non sono state riportate dal paziente, campo obbligatorio.
1000	16	Placebo/Cetirizine	1	0	2	7	3	3	3	4.5	0	0	0	0	0	2	2		0	1	0	0	1	2		0	2	0	0	2	2	Brufen 600mg per mal di testa a fine giornata.
1000	16	Placebo/Cetirizine	1	0	2	8	3	3.5	3.5	7	0	1	0	0	1	2	2		0	1	0	0	1	2		0	2	0	2	4	2	Brufen 600mg, paracetamolo 500mg, diclofenac 100mg per mal di testa a fine giornata.Le T non sono state riportate dal paziente, campo obbligatorio.
1000	16	Placebo/Cetirizine	1	0	2	9	3	3	3	4.5	0	1	0	0	1	2	2		0	1	0	0	1	2		0	1	0	0	1	1	Brufen 600mg, diclofenac 100mg per mal di testa nel pomeriggio. Le T non sono state riportate dal paziente, campo obbligatorio.
1000	16	Placebo/Cetirizine	1	0	2	10	3	3.5	6.5	3.5	0	1	0	0	1	2	2		0	2	0	0	2	2		0	0	0	0	0	2	Brufen 600mg e diclofenac 100mg per mal di testa. Tutte la T e i sintomi influenzali a 12-15 non sono stati riportate dal paziente, valore fittizio, campo obbligatorio.
1000	16	Placebo/Cetirizine	1	0	2	11	3	3	2.5	2.5	0	1	0	0	1	2	2		0	0	0	0	0	2		0	0	0	0	0	1	Brufen 600mg per mal di testa. Il paziente riferisce di stare bene. Le T non sono state riportate dal paziente, campo obbligatorio.
1000	16	Placebo/Cetirizine	1	0	2	12	3	3.5	3	3.5	0	0	0	0	0	2	2		0	0	0	0	0	2		0	1	0	0	1	1	brufen 600mg per mal di testa. Il paziente riferisce di stare bene. Le T non sono state riportate dal paziente, campo obbligatorio.
1000	16	Placebo/Cetirizine	1	0	2	13	3	3.5	3	3.5	0	1	0	0	1	2	2		0	1	0	0	1	2		0	1	0	0	1	1	brufen 600mg, il paziente accusa mal di schiena e di spalle. Le T non sono state riportate dal paziente, campo obbligatorio.
1000	16	Placebo/Cetirizine	1	0	2	14
1000	16	Placebo/Cetirizine	1	0	2	15
1000	16	Placebo/Cetirizine	1	0	2	16
1000	16	Placebo/Cetirizine	1	0	2	17
1000	16	Placebo/Cetirizine	1	0	2	18
1000	16	Placebo/Cetirizine	1	0	2	19
1000	16	Placebo/Cetirizine	1	0	2	20
1000	16	Placebo/Cetirizine	1	0	2	21
1000	16	Placebo/Cetirizine	1	0	2	22
1000	16	Placebo/Cetirizine	1	0	2	23
1000	16	Placebo/Cetirizine	1	0	2	24
1000	16	Placebo/Cetirizine	1	0	2	25
1000	16	Placebo/Cetirizine	1	0	2	26
1000	16	Placebo/Cetirizine	1	0	2	27
1000	16	Placebo/Cetirizine	1	0	2	28
1000	16	Placebo/Cetirizine	1	0	2	29
1000	16	Placebo/Cetirizine	1	0	2	30
1000	16	Placebo/Cetirizine	1	0	3	1	3	3	2.5	3	0	1	0	0	1	2	2		0	1	0	0	1	2		0	1	0	0	1	1	Leggero mal di testa. Le T non sono state riportate dal paziente, campo obbligatorio.
1000	16	Placebo/Cetirizine	1	0	3	2	3	0	2.5	2.5	0	1	0	0	1	2	2		0	0	0	0	0	2		0	0	0	0	0	1	Il paziente riferisce di stare bene. I valori delle T sono fittizi perchè il campo è obbligatorio.
1000	16	Placebo/Cetirizine	1	0	3	3	3	3.5	3.5	4.5	0	0	0	0	0	2	2		0	1	0	0	1	2		0	1	0	0	1	1	paracetamolo per leggero mal di testa. I valori delle T sono fittizi perchè il campo è obbligatorio.
1000	16	Placebo/Cetirizine	1	0	3	4	3	2.5	2.5	3	0	1	0	0	1	2	2		0	1	0	0	1	2		0	1	0	0	1	1	La sta bene ma ha sempre sonno. La paziente non ha riportato l'ora dell'iniezione (campo obbligatorio). I valori delle T sono fittizi perchè il campo è obbligatorio.
1000	16	Placebo/Cetirizine	1	0	3	5	3	2	2.5	2.5	0	0	0	0	0	2	2		0	1	0	0	1	2		0	1	0	0	1	1	Il paziente dice di stare bene. I valori delle T sono fittizi perchè il campo è obbligatorio.
1000	16	Placebo/Cetirizine	1	0	3	6	3	2.5	6.5	5.5	0	1	0	0	1	2	2		0	2	0	2	4	2		0	1	0	1	2	2	Il paziente riferisce di essere debole, stanco e assonnato. I valori delle T sono fittizi perchè il campo è obbligatorio.
1000	16	Placebo/Cetirizine	1	0	3	7	3	3.5	3	3.5	0	1	0	0	1	2	2		0	1	0	0	1	2		0	1	0	0	1	1	Il paziente ha sonno. I valori delle T sono fittizi perchè il campo è obbligatorio.
1000	16	Placebo/Cetirizine	1	0	3	8	3	4	6.5	4.5	0	1	0	0	1	2	2		0	2	0	2	4	2		0	1	0	1	2	2	Brufenn 600mg mal di testa. I valori delle T sono fittizi perchè il campo è obbligatorio. Il paziente ha assunto la pillola 2 ore prima del Rebif
1000	16	Placebo/Cetirizine	1	0	3	9	3	4.5	4.5	6	1	1	0	0	2	2	2		0	1	0	0	1	2		0	1	0	1	2	2	paracetamolo 500mg per mal di testa. La paziente riferisce di aver dormito 2 ore dopo il pranzo per un leggero mal di testa e sonnolenza. I valori delle T sono fittizi perchè il campo è obbligatorio.
1000	16	Placebo/Cetirizine	1	0	3	10	3	2.5	3	3.5	0	0	0	0	0	2	2		0	1	0	0	1	2		0	1	0	0	1	1	il paziente sta bene ed ha sonno. I valori delle T sono fittizi perchè il campo è obbligatorio.
1000	16	Placebo/Cetirizine	1	0	3	11	3	3.5	6.5	3.5	0	1	0	0	1	2	2		0	1	0	0	1	2		0	1	0	0	1	1	Brufen 600mg per MAL DI TESTA.I valori delle T sono fittizi perchè il campo è obbligatorio.
1000	16	Placebo/Cetirizine	1	0	3	12	3	4.5	6.5	4.5	0	1	0	0	1	2	2		0	1	0	0	1	2		0	1	0	0	1	1	Paracetamolo 500mg ore 23 e brufen 600mg per mal di testa.I valori delle T sono fittizi perchè il campo è obbligatorio.
1000	16	Placebo/Cetirizine	1	0	3	13	3	3.5	3.5	3.5	0	1	0	0	1	2	2		0	1	0	0	1	2		0	1	0	0	1	1	il paziente sta bene
1000	16	Placebo/Cetirizine	1	0	3	14	3	2.5	3.5		0	1	0	0	1	2	2		0	1	0	0	1	1	2						1	I valori delle T sono fittizi perchè il campo è obbligatorio.
1000	16	Placebo/Cetirizine	1	0	3	15
1000	16	Placebo/Cetirizine	1	0	3	16
1000	16	Placebo/Cetirizine	1	0	3	17
1000	16	Placebo/Cetirizine	1	0	3	18
1000	16	Placebo/Cetirizine	1	0	3	19
1000	16	Placebo/Cetirizine	1	0	3	20
1000	16	Placebo/Cetirizine	1	0	3	21
1000	16	Placebo/Cetirizine	1	0	3	22
1000	16	Placebo/Cetirizine	1	0	3	23
1000	16	Placebo/Cetirizine	1	0	3	24
1000	16	Placebo/Cetirizine	1	0	3	25
1000	16	Placebo/Cetirizine	1	0	3	26
1000	16	Placebo/Cetirizine	1	0	3	27
1000	16	Placebo/Cetirizine	1	0	3	28
1000	16	Placebo/Cetirizine	1	0	3	29
1000	16	Placebo/Cetirizine	1	0	3	30
1000	17	Cetirizine/Placebo	1	0	2	1	3	4	10	4	0	1	0	0	1	2	2		2	3	3	3	11	2		0	2	0	0	2	2	3 tachipirina 1000mg per dolori, brividi e debolezza. Il paziente riferisce grave rigidità muscolare delle gambe e forti brividi mai avuti prima. I brividi e la debolezza a 12-15 ore non riportate dalla paziente (campo obbligatorio)
1000	17	Cetirizine/Placebo	1	0	2	2	3	4	8	5	0	1	0	0	1	2	2		1	3	3	3	10	2		0	1	0	0	1	2	3 tachipirina 1000mg per dolori e brividi
1000	17	Cetirizine/Placebo	1	0	2	3	3	10	9	5	0	3	3	3	9	2	2		1	3	3	3	10	2		0	1	1	1	3	2	3 tachipirina 500mg. debolezza, difficoltà nel camminare, facendo terapia il paziente è migliorato; dopo il farmaco è tornato malessere generale.
1000	17	Cetirizine/Placebo	1	0	2	4	3	1	9	3	0	1	0	0	1	2	2		0	3	3	3	9	2		0	1	0	1	2	2	2 tachipirina 500 mg per dolori muscolari e brividi
1000	17	Cetirizine/Placebo	1	0	2	5	3	2	9	7	0	1	0	0	1	2	2		1	3	3	3	10	2		0	1	0	1	2	2	2 tachipirina 500mg. Stanchezza
1000	17	Cetirizine/Placebo	1	0	2	6	3	1	8	5	0	1	0	0	1	2	2		2	3	3	3	11	2		0	1	0	1	2	2	3 tachipirina 500 mg, stanchezza
1000	17	Cetirizine/Placebo	1	0	2	7	3	4	9	4	0	1	0	1	2	2	2		1	3	3	3	10	2		0	2	0	2	4	2	2 tachipirina 500mg. La paziente riferisce di non aver assunto Tachipirina il giorno dopo il farmaco
1000	17	Cetirizine/Placebo	1	0	2	8	3	2	8	2	0	1	0	0	1	2	2		0	3	3	3	9	2		0	2	0	0	2	2	2 tachipirina 500mg
1000	17	Cetirizine/Placebo	1	0	2	9	3	2	7	7	0	1	0	0	1	2	2		0	3	3	3	9	2		0	2	0	2	4	2	3 TACHIPIRINA 500MG per dolori e sensazione di febbre.
1000	17	Cetirizine/Placebo	1	0	2	10	3	1	7	6	0	1	0	0	1	2	2		0	2	2	2	6	2		0	1	0	1	2	2	2 tachipirina 500mg
1000	17	Cetirizine/Placebo	1	0	2	11	3	1	8	8	0	1	0	0	1	2	2		1	2	2	2	7	2		0	3	0	3	6	2	2 tachipirina 500mg
1000	17	Cetirizine/Placebo	1	0	2	12	3	1	8	3	0	1	0	0	1	2	2		0	2	2	2	6	2		0	1	0	1	2	2	3 tachipirina 500mg
1000	17	Cetirizine/Placebo	1	0	2	13	3	1	7	6	0	1	0	0	1	2	2		0	2	2	2	6	2		0	0	0	2	2	2	3 tachipirina 500mg. stanchezza che è migliorata in seguito a fisioterapia
1000	17	Cetirizine/Placebo	1	0	2	14
1000	17	Cetirizine/Placebo	1	0	2	15
1000	17	Cetirizine/Placebo	1	0	2	16
1000	17	Cetirizine/Placebo	1	0	2	17
1000	17	Cetirizine/Placebo	1	0	2	18
1000	17	Cetirizine/Placebo	1	0	2	19
1000	17	Cetirizine/Placebo	1	0	2	20
1000	17	Cetirizine/Placebo	1	0	2	21
1000	17	Cetirizine/Placebo	1	0	2	22
1000	17	Cetirizine/Placebo	1	0	2	23
1000	17	Cetirizine/Placebo	1	0	2	24
1000	17	Cetirizine/Placebo	1	0	2	25
1000	17	Cetirizine/Placebo	1	0	2	26
1000	17	Cetirizine/Placebo	1	0	2	27
1000	17	Cetirizine/Placebo	1	0	2	28
1000	17	Cetirizine/Placebo	1	0	2	29
1000	17	Cetirizine/Placebo	1	0	2	30
1000	17	Cetirizine/Placebo	1	0	3	1	3	1	7	3	0	1	0	0	1	2	2		0	3	0	3	6	2		0	1	0	0	1	2
1000	17	Cetirizine/Placebo	1	0	3	2	3	1	3	8	0	1	0	0	1	2	2		0	0	0	1	1	2		0	1	0	0	1	1	Brufen alle ore 8:00 per forte mal di testa.
1000	17	Cetirizine/Placebo	1	0	3	3	3	2	7	3	0	1	0	0	1	2	2		0	2	2	2	6	2		0	0	0	0	0	2	Il paziente riferisce malessere per non aver assunto il brufen. Dopo solo tre ore il malessere è passato. Sintomi a 12/15 ore non riportati dal paziente, dati fittizi per campo obbligatorio.
1000	17	Cetirizine/Placebo	1	0	3	4	3	1	3	7	0	1	0	0	1	2	2		0	1	0	0	1	2		0	2	0	2	4	2	Alle ore 8:00 iizio malessere e debolezza. Sintomi scomparsi con brufen dopo 4 ore.
1000	17	Cetirizine/Placebo	1	0	3	5	3	2	5	4	0	1	0	0	1	2	2		0	1	0	0	1	2		0	1	0	1	2	2
1000	17	Cetirizine/Placebo	1	0	3	6	3	1	3	4	0	1	0	0	1	2	2		0	1	0	0	1	2		0	1	0	1	2	2
1000	17	Cetirizine/Placebo	1	0	3	7	3	1	2	3	0	0	0	0	0	2	2		0	1	0	1	2	2		0	1	0	0	1	2	i sintomi a 1 ora prima e i brividi a 12/15 ore non sono stati riportati dal paziente.Stanchezza; il paziente riferisce inoltre che con l'aumento al 44% la reazione non è stata dolorosa.
1000	17	Cetirizine/Placebo	1	0	3	8	3	1	4	3	0	0	0	0	0	2	2		0	1	0	1	2	2		0	0	0	1	1	2	A 1 ora prima nnon riportati isintomi.
1000	17	Cetirizine/Placebo	1	0	3	9	3	1	1	0	0	1	0	0	1	2	2		0	1	0	1	2	2		0	0	0	0	0	2	Il paziente di essere stato molto bene.
1000	17	Cetirizine/Placebo	1	0	3	10	3	1	1	1	0	0	0	0	0	2	2		0	0	0	0	0	2		0	0	0	0	0	1	Il paziente riferisce di essere stato molto bene.
1000	17	Cetirizine/Placebo	1	0	3	11	3	1	1	3	0	1	0	0	1	2	2		0	1	0	0	1	2		0	1	0	1	2	2
1000	17	Cetirizine/Placebo	1	0	3	12	3	0	6	3	0	0	0	0	0	2	2		0	2	0	2	4	2		0	1	0	1	2	2
1000	17	Cetirizine/Placebo	1	0	3	13	3	1	5	4	0	1	0	0	1	2	2		0	1	0	2	3	2		0	1	0	2	3	2
1000	17	Cetirizine/Placebo	1	0	3	14
1000	17	Cetirizine/Placebo	1	0	3	15
1000	17	Cetirizine/Placebo	1	0	3	16
1000	17	Cetirizine/Placebo	1	0	3	17
1000	17	Cetirizine/Placebo	1	0	3	18
1000	17	Cetirizine/Placebo	1	0	3	19
1000	17	Cetirizine/Placebo	1	0	3	20
1000	17	Cetirizine/Placebo	1	0	3	21
1000	17	Cetirizine/Placebo	1	0	3	22
1000	17	Cetirizine/Placebo	1	0	3	23
1000	17	Cetirizine/Placebo	1	0	3	24
1000	17	Cetirizine/Placebo	1	0	3	25
1000	17	Cetirizine/Placebo	1	0	3	26
1000	17	Cetirizine/Placebo	1	0	3	27
1000	17	Cetirizine/Placebo	1	0	3	28
1000	17	Cetirizine/Placebo	1	0	3	29
1000	17	Cetirizine/Placebo	1	0	3	30
1000	20	Cetirizine/Placebo	1	0	2	1	4	5	7	9	0	2	0	2	4	2	2		0	2	1	2	5	2		0	3	1	3	7	2	Forti dolori gambe e braccia, spossatezza
1000	20	Cetirizine/Placebo	1	0	2	2	4	4	8	9	0	2	0	1	3	2	2		0	3	1	2	6	2		0	3	1	2	6	2	Difficoltà a prendere sonno, dolori gambe e pesantezza
1000	20	Cetirizine/Placebo	1	0	2	3	4	9	9	9	0	3	0	2	5	2	2		0	3	2	3	8	2		0	3	1	3	7	2	Insonnia, dolori muscolari, pesantezza gambe.
1000	20	Cetirizine/Placebo	1	0	2	4	4	6	8	8.5	0	2	0	1	3	2	2		0	3	1	2	6	2		0	3	0	2	5	2	Insonnia, dolori gambe e braccia, pesantezza gambe
1000	20	Cetirizine/Placebo	1	0	2	5	4	8	8	10	0	3	0	3	6	2	2		0	3	1	3	7	2		0	3	0	3	6	2	Forti dolori schiena e ossa, muscolari e mal di testa. Preso Brufen 600mg
1000	20	Cetirizine/Placebo	1	0	2	6	4	7	8	10	0	3	0	1	4	2	2		0	3	1	2	6	2		0	3	0	3	6	2	FORTI DOLORI OSSA E MUSCOLI, STANCHEZZA, PESANTEZZA ARTI, INSONNIA. ASSUNTO DICLOFENAC 50MG
1000	20	Cetirizine/Placebo	1	0	2	7	4	6	8	8	0	3	0	1	4	2	2		1	3	0	3	7	2		0	3	0	3	6	2	dOLORI OSSA, MUSCOLI, INSONNIA. PESANTEZZA ARTI. L'iniezione è stata eseguita con due ore di ritardo a causa di un problema con la siringa
1000	20	Cetirizine/Placebo	1	0	2	8	4	4	8	8	0	2	0	1	3	2	2		1	3	1	2	7	2		0	3	1	2	6	2	Insonnia, dolori ossa e muscolari, pesantezza gambe
1000	20	Cetirizine/Placebo	1	0	2	9	4	6	8.5	10	0	2	0	2	4	2	2		0	3	1	2	6	2		0	3	0	3	6	2	Assunto diclofenac per forti dolori ossei. Spossatezza, formicolio mani e gambe, forti dolri muscolari.
1000	20	Cetirizine/Placebo	1	0	2	10	4	8	8.5	9.5	0	3	0	2	5	2	2		0	3	1	2	6	2		0	3	0	3	6	2	Forti dolori ossa e muscoli, insonnia, spossatezza
1000	20	Cetirizine/Placebo	1	0	2	11	4	6	8	9	0	2	0	1	3	2	2		0	3	2	2	7	2		0	3	0	3	6	2	Forti dolori muscolari e ossei, insonnia
1000	20	Cetirizine/Placebo	1	0	2	12	4	5	8.5	8	0	1	0	2	3	2	2		1	2	2	3	8	2		0	2	0	2	4	2	Insonnia, dolori muscolari, formicolio
1000	20	Cetirizine/Placebo	1	0	2	13	4	4	7.7	8.5	0	2	0	1	3	2	2		1	3	2	1	7	2		0	3	0	2	5	2	Insonnia, dolori ossa e muscoli, debolezza
1000	20	Cetirizine/Placebo	1	0	2	14	4	4	8	9	0	1	0	2	3	2	2		1	2	2	2	7	2		0	3	0	2	5	2	Dolori muscolari e ossei, spossatezza, formicolio.
1000	20	Cetirizine/Placebo	1	0	2	15
1000	20	Cetirizine/Placebo	1	0	2	16
1000	20	Cetirizine/Placebo	1	0	2	17
1000	20	Cetirizine/Placebo	1	0	2	18
1000	20	Cetirizine/Placebo	1	0	2	19
1000	20	Cetirizine/Placebo	1	0	2	20
1000	20	Cetirizine/Placebo	1	0	2	21
1000	20	Cetirizine/Placebo	1	0	2	22
1000	20	Cetirizine/Placebo	1	0	2	23
1000	20	Cetirizine/Placebo	1	0	2	24
1000	20	Cetirizine/Placebo	1	0	2	25
1000	20	Cetirizine/Placebo	1	0	2	26
1000	20	Cetirizine/Placebo	1	0	2	27
1000	20	Cetirizine/Placebo	1	0	2	28
1000	20	Cetirizine/Placebo	1	0	2	29
1000	20	Cetirizine/Placebo	1	0	2	30
1000	20	Cetirizine/Placebo	1	0	3	1	4	7	8	8	0	3	0	1	4	2	2		0	3	1	2	6	2		0	3	0	1	4	2	Insonnia, dolori ossa, pesantezza gambe, debolezza
1000	20	Cetirizine/Placebo	1	0	3	2	4	7	8	8	0	2	0	2	4	2	2		1	3	2	1	7	2		0	3	0	1	4	2	Dolori ossa e muscoli, insonnia, debolezza arti
1000	20	Cetirizine/Placebo	1	0	3	3	4	6.5	8.5	8.5	0	2	0	1	3	2	2		0	3	1	2	6	2		0	3	0	2	5	2	Spossatezza, dolori vari
1000	20	Cetirizine/Placebo	1	0	3	4	4	6.5	8	8.5	1	2	1	1	5	2	2		1	2	2	2	7	2		0	3	2	2	7	2	Insonnia, spossatezza, forti dolori muscoli e ossa, formicolii
1000	20	Cetirizine/Placebo	1	0	3	5	4	9	9	9.5	0	3	0	3	6	2	2		1	3	1	3	8	2		0	3	0	3	6	2	Forti dolori ossa e muscoli, debolezza. Assunto Diclofenac 50mg per dolori ossa
1000	20	Cetirizine/Placebo	1	0	3	6	4	7	8.2	9.5	0	2	0	2	4	2	2		0	3	1	2	6	2		0	3	0	3	6	2	Forti dolori ossa e muscoli, spossatezza, assunto Diclofenac 50mg per dolori ossa e muscoli
1000	20	Cetirizine/Placebo	1	0	3	7	4	6	8	8	0	3	0	2	5	2	2		0	3	1	3	7	2		0	3	1	2	6	2	Forti dolori ossa e muscoli, spossatezza
1000	20	Cetirizine/Placebo	1	0	3	8	4	7	7.5	8	0	3	0	2	5	2	2		0	3	0	2	5	2		0	3	0	1	4	2	DOLORI MUSCOLI E OSSA
1000	20	Cetirizine/Placebo	1	0	3	9	4	6	7	7	0	2	0	1	3	2	2		0	3	1	1	5	2		0	2	0	2	4	2	Dolori muscoli e ossa
1000	20	Cetirizine/Placebo	1	0	3	10	4	5	6.5	7	0	2	0	1	3	2	2		0	2	0	1	3	2		0	2	0	1	3	2	Dolori ossa e muscoli
1000	20	Cetirizine/Placebo	1	0	3	11	4	7	8	7.5	0	3	0	1	4	2	2		0	3	1	2	6	2		0	3	0	1	4	2	Dolori ossa e muscoli
1000	20	Cetirizine/Placebo	1	0	3	12	4	6	7.5	7.5	0	3	0	0	3	2	2		0	3	1	1	5	2		0	3	0	2	5	2	Dolori ossa e muscoli
1000	20	Cetirizine/Placebo	1	0	3	13	4	7	8	8.5	0	3	0	2	5	2	2		0	3	1	2	6	2		0	3	0	3	6	2	DOLORI OSSA E MUSCOLI. SPOSSATEZZA.
1000	20	Cetirizine/Placebo	1	0	3	14
1000	20	Cetirizine/Placebo	1	0	3	15
1000	20	Cetirizine/Placebo	1	0	3	16
1000	20	Cetirizine/Placebo	1	0	3	17
1000	20	Cetirizine/Placebo	1	0	3	18
1000	20	Cetirizine/Placebo	1	0	3	19
1000	20	Cetirizine/Placebo	1	0	3	20
1000	20	Cetirizine/Placebo	1	0	3	21
1000	20	Cetirizine/Placebo	1	0	3	22
1000	20	Cetirizine/Placebo	1	0	3	23
1000	20	Cetirizine/Placebo	1	0	3	24
1000	20	Cetirizine/Placebo	1	0	3	25
1000	20	Cetirizine/Placebo	1	0	3	26
1000	20	Cetirizine/Placebo	1	0	3	27
1000	20	Cetirizine/Placebo	1	0	3	28
1000	20	Cetirizine/Placebo	1	0	3	29
1000	20	Cetirizine/Placebo	1	0	3	30
1000	21	Cetirizine/Placebo	1	0	2	1	2	5	5	4	1	1	1	0	3	2	2		0	1	1	0	2	2		0	0	1	0	1	2
1000	21	Cetirizine/Placebo	1	0	2	2	2	6	5	6	0	1	0	0	1	2	2		0	2	0	0	2	2		0	0	3	0	3	2
1000	21	Cetirizine/Placebo	1	0	2	3	2	6	7	5	0	0	0	0	0	2	2		2	0	0	0	2	2		0	0	0	0	0	2
1000	21	Cetirizine/Placebo	1	0	2	4	2	4	5	8	0	0	0	0	0	2	2		0	0	0	0	0	2		0	0	0	0	0	1
1000	21	Cetirizine/Placebo	1	0	2	5	2	4	5	4	0	3	0	0	3	2	2		0	0	0	0	0	2		2	3	0	0	5	2
1000	21	Cetirizine/Placebo	1	0	2	6	2	4	5	7	0	0	0	0	0	2	2		0	0	0	0	0	2		0	0	0	0	0	1
1000	21	Cetirizine/Placebo	1	0	2	7	2	3	5	5	0	0	0	0	0	2	2		0	0	0	0	0	2		0	0	0	0	0	1
1000	21	Cetirizine/Placebo	1	0	2	8	2	5	6	7	0	0	0	0	0	2	2		2	0	0	0	2	2		0	3	0	0	3	2
1000	21	Cetirizine/Placebo	1	0	2	9	2	4	6	4	0	0	0	0	0	2	2		0	0	0	0	0	2		1	0	0	0	1	1
1000	21	Cetirizine/Placebo	1	0	2	10	2	4	6	5	0	0	0	0	0	2	2		0	0	0	0	0	2		0	0	0	0	0	1
1000	21	Cetirizine/Placebo	1	0	2	11	2	5	6	4	0	0	0	0	0	2	2		0	0	0	0	0	2		0	0	0	0	0	1
1000	21	Cetirizine/Placebo	1	0	2	12	2	5	5	4	0	0	0	0	0	2	2		0	0	0	0	1	2		0	3	0	0	3	2
1000	21	Cetirizine/Placebo	1	0	2	13
1000	21	Cetirizine/Placebo	1	0	2	14
1000	21	Cetirizine/Placebo	1	0	2	15
1000	21	Cetirizine/Placebo	1	0	2	16
1000	21	Cetirizine/Placebo	1	0	2	17
1000	21	Cetirizine/Placebo	1	0	2	18
1000	21	Cetirizine/Placebo	1	0	2	19
1000	21	Cetirizine/Placebo	1	0	2	20
1000	21	Cetirizine/Placebo	1	0	2	21
1000	21	Cetirizine/Placebo	1	0	2	22
1000	21	Cetirizine/Placebo	1	0	2	23
1000	21	Cetirizine/Placebo	1	0	2	24
1000	21	Cetirizine/Placebo	1	0	2	25
1000	21	Cetirizine/Placebo	1	0	2	26
1000	21	Cetirizine/Placebo	1	0	2	27
1000	21	Cetirizine/Placebo	1	0	2	28
1000	21	Cetirizine/Placebo	1	0	2	29
1000	21	Cetirizine/Placebo	1	0	2	30
1000	21	Cetirizine/Placebo	1	0	3	1	2	7	6	6	1	0	0	0	1	2	2		0	0	0	0	0	2		0	0	0	0	0	1
1000	21	Cetirizine/Placebo	1	0	3	2	2	4	5	6	0	0	0	0	0	2	2		0	0	0	0	0	2		1	0	0	0	1	1
1000	21	Cetirizine/Placebo	1	0	3	3	2	4	6	4	0	0	0	0	0	2	2		0	0	0	0	0	2		0	0	0	0	0	1
1000	21	Cetirizine/Placebo	1	0	3	4	2	3	3	4	0	0	0	0	0	2	2		0	0	0	0	0	2		1	0	0	0	1	1
1000	21	Cetirizine/Placebo	1	0	3	5	2	2	5	5	0	0	0	0	0	2	2		1	0	0	0	1	2		0	0	0	0	0	1
1000	21	Cetirizine/Placebo	1	0	3	6	2	3	5	6	0	0	0	0	0	2	2		1	0	0	0	1	2		0	0	0	0	0	1
1000	21	Cetirizine/Placebo	1	0	3	7	2	4	6	4	0	0	0	0	0	2	2		2	0	0	0	2	2		0	0	0	0	0	2
1000	21	Cetirizine/Placebo	1	0	3	8	2	5	6	4	0	0	0	0	0	2	2		1	0	0	0	1	2		0	0	0	0	0	1
1000	21	Cetirizine/Placebo	1	0	3	9	2	6	7	5	1	0	0	0	1	2	2		0	0	0	0	0	2		0	0	0	0	0	1
1000	21	Cetirizine/Placebo	1	0	3	10	2	4	6	5	0	0	0	0	0	2	2		0	0	0	0	0	2		2	0	0	0	2	2
1000	21	Cetirizine/Placebo	1	0	3	11	2	4	6	4	0	0	0	0	0	2	2		0	0	0	0	0	2		0	0	0	0	0	1
1000	21	Cetirizine/Placebo	1	0	3	12	2	6	6	4	0	0	0	0	0	2	2		2	0	0	0	2	2		0	0	0	0	0	2
1000	21	Cetirizine/Placebo	1	0	3	13	2	4	5	4	0	0	0	0	0	2	2		0	0	0	0	0	2		0	0	0	0	0	1
1000	21	Cetirizine/Placebo	1	0	3	14
1000	21	Cetirizine/Placebo	1	0	3	15
1000	21	Cetirizine/Placebo	1	0	3	16
1000	21	Cetirizine/Placebo	1	0	3	17
1000	21	Cetirizine/Placebo	1	0	3	18
1000	21	Cetirizine/Placebo	1	0	3	19
1000	21	Cetirizine/Placebo	1	0	3	20
1000	21	Cetirizine/Placebo	1	0	3	21
1000	21	Cetirizine/Placebo	1	0	3	22
1000	21	Cetirizine/Placebo	1	0	3	23
1000	21	Cetirizine/Placebo	1	0	3	24
1000	21	Cetirizine/Placebo	1	0	3	25
1000	21	Cetirizine/Placebo	1	0	3	26
1000	21	Cetirizine/Placebo	1	0	3	27
1000	21	Cetirizine/Placebo	1	0	3	28
1000	21	Cetirizine/Placebo	1	0	3	29
1000	21	Cetirizine/Placebo	1	0	3	30
1000	22	Placebo/Cetirizine	1	0	2	1	2	0		0.2	0	0	0	0	0	2	1	2						2		0	0	0	1	1	1
1000	22	Placebo/Cetirizine	1	0	2	2	2	0	3	0	0	0	0	0	0	2	2		1	1	2	1	5	2		0	0	0	1	1	2	Lo stato di malessere prima dell'assunzione del farmaco non è stata riportata
1000	22	Placebo/Cetirizine	1	0	2	3	2	0		0	0	0	0	0	0	2	1	2						2		0	0	0	0	0	1
1000	22	Placebo/Cetirizine	1	0	2	4	2	0		0	0	0	0	0	0	2	1	2						2		0	0	0	0	0	1
1000	22	Placebo/Cetirizine	1	0	2	5	2	0		0	0	0	0	0	0	2	1	2						2		0	0	0	0	0	1
1000	22	Placebo/Cetirizine	1	0	2	6	2	0		0.5	0	0	0	0	0	2	1	2						2		0	0	0	1	1	1
1000	22	Placebo/Cetirizine	1	0	2	7	2	0	0	0	0	0	0	0	0	2	2		0	1	1	0	2	2		0	0	0	0	0	2	Debolezza a 4/6 ore non è stata riportata
1000	22	Placebo/Cetirizine	1	0	2	8	2	0	1.5	0	0	0	0	0	0	2	2		0	1	1	0	2	2		0	0	0	1	1	2
1000	22	Placebo/Cetirizine	1	0	2	9	2	0		0	0	0	0	0	0	2	1	2						2		0	0	0	1	1	1
1000	22	Placebo/Cetirizine	1	0	2	10	2	0		0	0	0	0	0	0	2	1	2						2		0	0	0	1	1	1
1000	22	Placebo/Cetirizine	1	0	2	11	2	0		0.5	0	0	0	0	0	2	1	2						2		0	0	0	1	1	1	Tachicaf per mal di testa
1000	22	Placebo/Cetirizine	1	0	2	12	2	0	2	1	0	0	0	0	0	2	2			2	2	1	5	2		0	1	0	1	2	2
1000	22	Placebo/Cetirizine	1	0	2	13	2	0		0	0	0	0	0	0	2	1	2						2		0	0	0	1	1	1
1000	22	Placebo/Cetirizine	1	0	2	14
1000	22	Placebo/Cetirizine	1	0	2	15
1000	22	Placebo/Cetirizine	1	0	2	16
1000	22	Placebo/Cetirizine	1	0	2	17
1000	22	Placebo/Cetirizine	1	0	2	18
1000	22	Placebo/Cetirizine	1	0	2	19
1000	22	Placebo/Cetirizine	1	0	2	20
1000	22	Placebo/Cetirizine	1	0	2	21
1000	22	Placebo/Cetirizine	1	0	2	22
1000	22	Placebo/Cetirizine	1	0	2	23
1000	22	Placebo/Cetirizine	1	0	2	24
1000	22	Placebo/Cetirizine	1	0	2	25
1000	22	Placebo/Cetirizine	1	0	2	26
1000	22	Placebo/Cetirizine	1	0	2	27
1000	22	Placebo/Cetirizine	1	0	2	28
1000	22	Placebo/Cetirizine	1	0	2	29
1000	22	Placebo/Cetirizine	1	0	2	30
1000	22	Placebo/Cetirizine	1	0	3	1	2	0		2	0	0	0	0	0	2	1	2						2		0	1	0	1	2	2	Mal di testa sia prima dell'iniezione che la mattina seguente. Assunto tachicaf 1000 per cefalea e lasix 1cpr per pressione alta.
1000	22	Placebo/Cetirizine	1	0	3	2	2	0	4	0	0	0	0	0	0	2	2		1	1	2	1	4	2		0	1	0	1	2	2
1000	22	Placebo/Cetirizine	1	0	3	3	2	0		0	0	0	0	0	0	2	1	2						2		0	0	0	1	1	1
1000	22	Placebo/Cetirizine	1	0	3	4	2	0		0	0	0	0	0	0	2	1	2						2		0	0	0	0	0	1
1000	22	Placebo/Cetirizine	1	0	3	5	2	0		0	0	0	0	0	0	2	1	2						2		0	0	0	0	0	1
1000	22	Placebo/Cetirizine	1	0	3	6	2	0		0	0	0	0	0	0	2	1	2						2		0	0	0	1	1	1
1000	22	Placebo/Cetirizine	1	0	3	7	2	0		0	0	0	0	0	0	2	1	2						2		0	0	0	0	0	1
1000	22	Placebo/Cetirizine	1	0	3	8	2	0	1.5	0.5	0	0	0	0	0	2	2		1	1	1	1	4	2		0	1	0	1	2	2
1000	22	Placebo/Cetirizine	1	0	3	9	2	0		0.5	0	0	0	0	0	2	1	2						2		0	0	0	1	1	1
1000	22	Placebo/Cetirizine	1	0	3	10	2	0	0	0.5	0	0	0	0	0	2	2		0	1	1	0	2	2		0	0	0	1	1	2	Lo stato di malessere e la T a 4/6 ore non sono stati riportati, valori fittizi
1000	22	Placebo/Cetirizine	1	0	3	11	2	0		0	0	0	0	0	0	2	1	2						2		0	0	0	1	1	1
1000	22	Placebo/Cetirizine	1	0	3	12	2	0		0	0	0	0	0	0	2	1	2						2		0	0	0	1	1	1
1000	22	Placebo/Cetirizine	1	0	3	13
1000	22	Placebo/Cetirizine	1	0	3	14
1000	22	Placebo/Cetirizine	1	0	3	15
1000	22	Placebo/Cetirizine	1	0	3	16
1000	22	Placebo/Cetirizine	1	0	3	17
1000	22	Placebo/Cetirizine	1	0	3	18
1000	22	Placebo/Cetirizine	1	0	3	19
1000	22	Placebo/Cetirizine	1	0	3	20
1000	22	Placebo/Cetirizine	1	0	3	21
1000	22	Placebo/Cetirizine	1	0	3	22
1000	22	Placebo/Cetirizine	1	0	3	23
1000	22	Placebo/Cetirizine	1	0	3	24
1000	22	Placebo/Cetirizine	1	0	3	25
1000	22	Placebo/Cetirizine	1	0	3	26
1000	22	Placebo/Cetirizine	1	0	3	27
1000	22	Placebo/Cetirizine	1	0	3	28
1000	22	Placebo/Cetirizine	1	0	3	29
1000	22	Placebo/Cetirizine	1	0	3	30
1000	23	Cetirizine/Placebo	1	0	2	1	3	1.5	4.5	3	0	0	0	1	1	2	2		0	0	2	1	3	2		0	0	0	1	1	2	Leggera pesantezza a testa e orbite
1000	23	Cetirizine/Placebo	1	0	2	2	3	0.5	4.5	1	0	0	0	0	0	2	2		0	0	2	1	3	2		0	0	0	1	1	2	La T dopo 4/6 ore è stata rilevata a 8 ore
1000	23	Cetirizine/Placebo	1	0	2	3	3	0.5	7	2.5	0	0	0	0	0	2	2		0	1	3	1	5	2		0	0	0	1	1	2	leggero mal di testa
1000	23	Cetirizine/Placebo	1	0	2	4	3	0.5	3	1.5	0	0	0	0	0	2	2		0	0	0	1	1	2		0	0	0	1	1	1	mal di testa
1000	23	Cetirizine/Placebo	1	0	2	5	3	1	3	2	0	0	0	0	0	2	2		0	0	0	0	0	2		0	0	0	1	1	1	La T dopo 4/6 ore non è stata rilevata
1000	23	Cetirizine/Placebo	1	0	2	6	3	0.5	5	2	0	0	0	0	0	2	2		0	0	0	0	0	2		0	0	0	1	1	1	1/2 compressa di brufen 400 per mal di testa
1000	23	Cetirizine/Placebo	1	0	2	7	3	1	3	2	0	0	0	0	0	2	2		0	0	1	0	1	2		0	1	0	0	1	1	cerchio alla testa
1000	23	Cetirizine/Placebo	1	0	2	8	3	0.5	4	3	0	0	0	0	0	2	2		0	1	1	0	2	2		0	1	0	1	2	2	cerchio alla testa
1000	23	Cetirizine/Placebo	1	0	2	9	3	1	3	2.5	0	0	0	0	0	2	2		0	1	1	0	2	2		0	0	0	1	1	2
1000	23	Cetirizine/Placebo	1	0	2	10	3	0.5	7	3	0	0	0	0	0	2	2		0	1	2	0	3	2		0	1	0	2	3	2
1000	23	Cetirizine/Placebo	1	0	2	11	3	2.5	7	3	0	1	0	1	2	2	2		1	2	3	1	7	2		0	1	0	2	3	2	tachipirina 500
1000	23	Cetirizine/Placebo	1	0	2	12	3	1.5	5	2	0	0	0	0	0	2	2		0	1	1	1	3	2		0	0	0	2	2	2	mal di testa
1000	23	Cetirizine/Placebo	1	0	2	13
1000	23	Cetirizine/Placebo	1	0	2	14
1000	23	Cetirizine/Placebo	1	0	2	15
1000	23	Cetirizine/Placebo	1	0	2	16
1000	23	Cetirizine/Placebo	1	0	2	17
1000	23	Cetirizine/Placebo	1	0	2	18
1000	23	Cetirizine/Placebo	1	0	2	19
1000	23	Cetirizine/Placebo	1	0	2	20
1000	23	Cetirizine/Placebo	1	0	2	21
1000	23	Cetirizine/Placebo	1	0	2	22
1000	23	Cetirizine/Placebo	1	0	2	23
1000	23	Cetirizine/Placebo	1	0	2	24
1000	23	Cetirizine/Placebo	1	0	2	25
1000	23	Cetirizine/Placebo	1	0	2	26
1000	23	Cetirizine/Placebo	1	0	2	27
1000	23	Cetirizine/Placebo	1	0	2	28
1000	23	Cetirizine/Placebo	1	0	2	29
1000	23	Cetirizine/Placebo	1	0	2	30
1000	23	Cetirizine/Placebo	1	0	3	1	3	0.5	7	2	0	0	0	0	0	2	2		0	1	2	0	3	2		0	1	0	1	2	2
1000	23	Cetirizine/Placebo	1	0	3	2	3	0.5	3	1	0	0	0	0	0	2	2		0	0	0	1	1	2		0	0	0	0	0	1
1000	23	Cetirizine/Placebo	1	0	3	3	3	0.5	2.5	1.5	0	0	0	0	0	2	2		0	0	0	0	0	2		0	0	0	1	1	1
1000	23	Cetirizine/Placebo	1	0	3	4	3	0.5	7	3.5	0	0	0	0	0	2	2		2	1	2	0	5	2		0	1	1	2	4	2	tachipirina 500 per stato influenzale
1000	23	Cetirizine/Placebo	1	0	3	5	3	1	5	1.5	0	0	0	0	0	2	2		0	2	1	0	3	2		0	0	0	1	1	2	tachipirina 500 stato di malessere
1000	23	Cetirizine/Placebo	1	0	3	6	3	1	1.5	1	0	0	0	0	0	2	2		0	0	0	0	0	2		0	0	0	0	0	1	La T a 4/6 e 12/15 ORE NON è STATA RILEVATA
1000	23	Cetirizine/Placebo	1	0	3	7	3	0.5	1.7	1	0	0	0	0	0	2	2		0	0	1	0	1	2		0	0	0	1	1	1
1000	23	Cetirizine/Placebo	1	0	3	8	3	1.5	4	1.5	0	0	0	0	0	2	2		0	1	1	0	2	2		0	0	0	0	0	2	BRUFEN 400 PER FORTE MAL DI TESTA
1000	23	Cetirizine/Placebo	1	0	3	9	3	0.5	2.5	1	0	0	0	0	0	2	2		0	1	1	0	2	2		0	1	0	0	1	2
1000	23	Cetirizine/Placebo	1	0	3	10	3	1	4	1.5	0	0	0	0	0	2	2		0	1	1	0	2	2		0	1	0	1	2	2
1000	23	Cetirizine/Placebo	1	0	3	11	3	0.5	2	1.2	0	0	0	0	0	2	2		0	1	0	0	1	2		0	1	0	0	1	1
1000	23	Cetirizine/Placebo	1	0	3	12
1000	23	Cetirizine/Placebo	1	0	3	13
1000	23	Cetirizine/Placebo	1	0	3	14
1000	23	Cetirizine/Placebo	1	0	3	15
1000	23	Cetirizine/Placebo	1	0	3	16
1000	23	Cetirizine/Placebo	1	0	3	17
1000	23	Cetirizine/Placebo	1	0	3	18
1000	23	Cetirizine/Placebo	1	0	3	19
1000	23	Cetirizine/Placebo	1	0	3	20
1000	23	Cetirizine/Placebo	1	0	3	21
1000	23	Cetirizine/Placebo	1	0	3	22
1000	23	Cetirizine/Placebo	1	0	3	23
1000	23	Cetirizine/Placebo	1	0	3	24
1000	23	Cetirizine/Placebo	1	0	3	25
1000	23	Cetirizine/Placebo	1	0	3	26
1000	23	Cetirizine/Placebo	1	0	3	27
1000	23	Cetirizine/Placebo	1	0	3	28
1000	23	Cetirizine/Placebo	1	0	3	29
1000	23	Cetirizine/Placebo	1	0	3	30
1000	24	Placebo/Cetirizine	1	0	2	1	3	1	5	4	0	0	0	0	0	2	2		0	0	0	1	1	2		0	0	0	1	1	1
1000	24	Placebo/Cetirizine	1	0	2	2	3	1	6	3	0	0	0	0	0	2	2		0	2	0	2	4	2		0	0	0	1	1	2	I brividi a 4/6 ore non sono stati riportati
1000	24	Placebo/Cetirizine	1	0	2	3	3	1	9	5	0	0	0	0	0	2	2		0	0	3	3	6	2		0	0	0	1	1	2	Assunta tachipirina 500mg per tremore e mal di testa
1000	24	Placebo/Cetirizine	1	0	2	4	3	1	9	4	0	0	0	0	0	2	2		0	0	3	3	6	2		0	0	0	1	1	2	TACHIPIRINA 500MG PER TREMORE E MAL DI TESTA
1000	24	Placebo/Cetirizine	1	0	2	5	3	1	8	4	0	0	0	0	0	2	2		0	0	0	1	1	2		0	0	0	1	1	1	TACHIPIRINA 500MG PER TREMORE E MAL DI TESTA
1000	24	Placebo/Cetirizine	1	0	2	6	3	1	9	8	0	0	0	0	0	2	2		0	0	0	0	0	2		0	0	0	0	0	1	TACHIPIRINA 500MG PER TREMORE E MAL DI TESTA
1000	24	Placebo/Cetirizine	1	0	2	7
1000	24	Placebo/Cetirizine	1	0	2	8
1000	24	Placebo/Cetirizine	1	0	2	9
1000	24	Placebo/Cetirizine	1	0	2	10
1000	24	Placebo/Cetirizine	1	0	2	11
1000	24	Placebo/Cetirizine	1	0	2	12
1000	24	Placebo/Cetirizine	1	0	2	13
1000	24	Placebo/Cetirizine	1	0	2	14
1000	24	Placebo/Cetirizine	1	0	2	15
1000	24	Placebo/Cetirizine	1	0	2	16
1000	24	Placebo/Cetirizine	1	0	2	17
1000	24	Placebo/Cetirizine	1	0	2	18
1000	24	Placebo/Cetirizine	1	0	2	19
1000	24	Placebo/Cetirizine	1	0	2	20
1000	24	Placebo/Cetirizine	1	0	2	21
1000	24	Placebo/Cetirizine	1	0	2	22
1000	24	Placebo/Cetirizine	1	0	2	23
1000	24	Placebo/Cetirizine	1	0	2	24
1000	24	Placebo/Cetirizine	1	0	2	25
1000	24	Placebo/Cetirizine	1	0	2	26
1000	24	Placebo/Cetirizine	1	0	2	27
1000	24	Placebo/Cetirizine	1	0	2	28
1000	24	Placebo/Cetirizine	1	0	2	29
1000	24	Placebo/Cetirizine	1	0	2	30
1000	24	Placebo/Cetirizine	1	0	3	1	3	1	5	4	0	0	0	0	0	2	2		0	0	1	1	2	2		0	0	0	1	1	2	2 TACHIPIRINA 500MG PER BRIVIDI E MAL DI TESTA
1000	24	Placebo/Cetirizine	1	0	3	2	3	1	5	5	0	0	0	0	0	2	2		0	0	2	2	4	2		0	0	2	2	4	2	Intensità dolori muscolari a 4/6 ore non riportata. 2 TACHIPIRINA 500MG PER brividi E MAL DI TESTA
1000	24	Placebo/Cetirizine	1	0	3	3	3	1	7	7	0	0	0	0	0	2	2		0	2	2	2	6	2		0	2	2	2	6	2	2 TACHIPIRINA 500MG PER BRIVIDI E MAL DI TESTA
1000	24	Placebo/Cetirizine	1	0	3	4	3	1	7	7	0	0	0	0	0	2	2		0	2	2	2	6	2		0	2	2	2	6	2	2 TACHIPIRINA 500MG PER BRIVIDI E MAL DI TESTA
1000	24	Placebo/Cetirizine	1	0	3	5	3	1	7	7	0	0	0	0	0	2	2		0	2	2	2	6	2		0	2	2	2	6	2	2 TACHIPIRINA 500MG PER BRIVIDI E MAL DI TESTA
1000	24	Placebo/Cetirizine	1	0	3	6	3	1	7	7	0	0	0	0	0	2	2		0	2	2	2	6	2		0	2	2	2	6	2	2 TACHIPIRINA 500MG PER BRIVIDI E MAL DI TESTA
1000	24	Placebo/Cetirizine	1	0	3	7	3	1	8	7	0	0	0	0	0	2	2		0	0	2	2	4	2		0	0	2	2	4	2	2 TACHIPIRINA 500MG PER BRIVIDI E MAL DI TESTA
1000	24	Placebo/Cetirizine	1	0	3	8	3	1	8	7	0	0	0	0	0	2	2		0	0	1	2	3	2		0	0	2	2	4	2	2 TACHIPIRINA 500MG PER BRIVIDI E MAL DI TESTA. L'INTENSITà DEI DOLORI MUSCOLARI NON è STATA RIPORTATA A 4/6 E A 12/15 ORE.
1000	24	Placebo/Cetirizine	1	0	3	9	3	1	8	7	0	0	0	0	0	2	2		0	0	2	2	4	2		0	0	2	2	4	2	2 TACHIPIRINA 500MG PER BRIVIDI E MAL DI TESTA. L'INTENSITà DEI DOLORI MUSCOLARI NON è STATA RIPORTATA A 4/6 E A 12/15 ORE.
1000	24	Placebo/Cetirizine	1	0	3	10	3	1	8	7	0	0	0	0	0	2	2		0	0	2	2	4	2		0	0	2	2	4	2	2 TACHIPIRINA 500MG PER BRIVIDI E MAL DI TESTA. L'INTENSITà DEI DOLORI MUSCOLARI NON è STATA RIPORTATA A 4/6 E A 12/15 ORE.
1000	24	Placebo/Cetirizine	1	0	3	11
1000	24	Placebo/Cetirizine	1	0	3	12
1000	24	Placebo/Cetirizine	1	0	3	13
1000	24	Placebo/Cetirizine	1	0	3	14
1000	24	Placebo/Cetirizine	1	0	3	15
1000	24	Placebo/Cetirizine	1	0	3	16
1000	24	Placebo/Cetirizine	1	0	3	17
1000	24	Placebo/Cetirizine	1	0	3	18
1000	24	Placebo/Cetirizine	1	0	3	19
1000	24	Placebo/Cetirizine	1	0	3	20
1000	24	Placebo/Cetirizine	1	0	3	21
1000	24	Placebo/Cetirizine	1	0	3	22
1000	24	Placebo/Cetirizine	1	0	3	23
1000	24	Placebo/Cetirizine	1	0	3	24
1000	24	Placebo/Cetirizine	1	0	3	25
1000	24	Placebo/Cetirizine	1	0	3	26
1000	24	Placebo/Cetirizine	1	0	3	27
1000	24	Placebo/Cetirizine	1	0	3	28
1000	24	Placebo/Cetirizine	1	0	3	29
1000	24	Placebo/Cetirizine	1	0	3	30
1000	25	Cetirizine/Placebo	1	0	2	1	3	1	3	4	0	0	0	0	0	2	2		0	1	0	2	3	2		0	1	0	2	3	2	La T a 12/15 ore non è stata rilevata. Il 30 Gennaio a l'ora di pranzo 1/2 brufen 400 per cefalea
1000	25	Cetirizine/Placebo	1	0	2	2	3	1	8	2	0	0	0	0	0	2	2		0	1	3	2	6	2		0	0	0	0	0	2	Manca la T a tutte le rilevazioni. Durante la notte a causa di brividi di febbre ha assunto Brufen 400
1000	25	Cetirizine/Placebo	1	0	2	3	3	0	7	4	0	0	0	0	0	2	2		1	3	0	2	6	2		0	2	0	1	3	2	La T a 12/15 ore non è stata rilevata. Brufen 400 al mattino per la comparsa di febbre, cefalea e torcicollo.
1000	25	Cetirizine/Placebo	1	0	2	4	3	1	5	3	0	0	0	0	0	2	2		1	2	1	2	6	2		0	0	0	2	2	2	Manca T a 12/15 ore
1000	25	Cetirizine/Placebo	1	0	2	5	3	1	3	1	0	0	0	0	0	2	2		0	1	0	1	2	2		0	0	0	0	0	2	manca T e intensità dei sintomi a 12/15 ore. L'iniezione non è stata completata, dose non piena di Rebif44
1000	25	Cetirizine/Placebo	1	0	2	6	3	1	5	5	0	0	0	0	0	2	2		1	2	1	1	5	2		0	2	0	2	4	2	Mancano sintomi prima della iniezione.Brufen 400 per emicrania
1000	25	Cetirizine/Placebo	1	0	2	7	3	1	3	3	0	0	0	0	0	2	2		0	1	0	2	3	2		0	0	0	2	2	2	manca la T a 12/15 ore
1000	25	Cetirizine/Placebo	1	0	2	8	3	1	1	2	0	0	0	0	0	2	2		0	0	0	1	1	2		0	1	0	1	2	2	manca la T a 12/15 ore
1000	25	Cetirizine/Placebo	1	0	2	9	3	1	6	6	0	0	0	0	0	2	2		2	2	2	2	8	2		0	2	0	2	4	2	ore 6.30 brufen 400 per febbre ed emicrania. ore 13 brufen 400 per emicrania
1000	25	Cetirizine/Placebo	1	0	2	10	3	1	9	4	0	0	0	0	0	2	2		0	2	3	0	5	2		0	1	0	1	2	2	Manca T a 4/6 e a 12/15 ore. mancano itensità debolezza a 4/6 ore. Nella notte brufen 400 per brividi molto intensi
1000	25	Cetirizine/Placebo	1	0	2	11	3	1	7	4	0	0	0	0	0	2	2		0	2	3	2	7	2		0	0	0	0	0	2	manca la T in tutte le rilevazioni. mancano i sintomi a 12/15 ORE. nella notte Brufen 400 per brividi di freddo
1000	25	Cetirizine/Placebo	1	0	2	12	3	2	4	4	0	0	0	1	1	2	2		0	0	0	2	2	2		0	0	0	2	2	2	manca T in tutte rilevazioni. mancano intensità di dolori muscolari e brividi a 12/15 ORE
1000	25	Cetirizine/Placebo	1	0	2	13
1000	25	Cetirizine/Placebo	1	0	2	14
1000	25	Cetirizine/Placebo	1	0	2	15
1000	25	Cetirizine/Placebo	1	0	2	16
1000	25	Cetirizine/Placebo	1	0	2	17
1000	25	Cetirizine/Placebo	1	0	2	18
1000	25	Cetirizine/Placebo	1	0	2	19
1000	25	Cetirizine/Placebo	1	0	2	20
1000	25	Cetirizine/Placebo	1	0	2	21
1000	25	Cetirizine/Placebo	1	0	2	22
1000	25	Cetirizine/Placebo	1	0	2	23
1000	25	Cetirizine/Placebo	1	0	2	24
1000	25	Cetirizine/Placebo	1	0	2	25
1000	25	Cetirizine/Placebo	1	0	2	26
1000	25	Cetirizine/Placebo	1	0	2	27
1000	25	Cetirizine/Placebo	1	0	2	28
1000	25	Cetirizine/Placebo	1	0	2	29
1000	25	Cetirizine/Placebo	1	0	2	30
1000	25	Cetirizine/Placebo	1	0	3	1	3	2	2	2	0	1	0	0	1	2	2		0	1	0	1	2	2		0	0	0	1	1	2	manca la T a 12/15 ore
1000	25	Cetirizine/Placebo	1	0	3	2	3	1	2	2	0	0	0	1	1	2	2		0	0	0	1	1	2		0	1	0	1	2	2
1000	25	Cetirizine/Placebo	1	0	3	3	3	1	1	1	0	0	0	0	0	2	2		0	0	0	0	0	2		0	0	0	0	0	1	Manca la T a 12/15 ore
1000	25	Cetirizine/Placebo	1	0	3	4	3	1	1	1	0	0	0	0	0	2	2		0	0	0	0	0	2		0	0	0	0	0	1	manca la T a 12/15 ORE
1000	25	Cetirizine/Placebo	1	0	3	5	3	2	2	2	0	0	0	0	0	2	2		0	0	0	1	1	2		0	0	0	1	1	1	manca la T a 4/6 E 12/15 ORE. bRUFEN 200 PER EMICRAINE
1000	25	Cetirizine/Placebo	1	0	3	6	3	2	3	2	0	0	0	1	1	2	2		0	1	0	1	2	2		0	0	0	0	0	2	manca la T a 12/15 ORE
1000	25	Cetirizine/Placebo	1	0	3	7	3	1	5	4	0	0	0	0	0	2	2		1	2	2	2	7	2		0	1	0	1	2	2	manca la T un'ora prima e a 12/15 ORE dopo. al risveglio brufen 400 per emicrania
1000	25	Cetirizine/Placebo	1	0	3	8	3	2	3	4	0	1	0	0	1	2	2		0	1	0	0	1	2		0	1	0	1	2	2
1000	25	Cetirizine/Placebo	1	0	3	9	3	1	2	5	0	0	0	0	0	2	2		0	0	0	0	0	2		0	1	0	1	2	2	manca la T a 12/15 ORE. brufen 200 per mal di testa
1000	25	Cetirizine/Placebo	1	0	3	10	3	2	2	4	0	0	0	0	0	2	2		0	1	0	1	2	2		0	0	0	0	0	2	manca la T a 4/ 6 e a 12/15 ORE. Brufen 200 per cefalea
1000	25	Cetirizine/Placebo	1	0	3	11	3	2	3	3	0	0	0	0	0	2	2		0	1	0	0	1	2		0	1	0	0	1	1	Brufen 200 per emicrania
1000	25	Cetirizine/Placebo	1	0	3	12
1000	25	Cetirizine/Placebo	1	0	3	13
1000	25	Cetirizine/Placebo	1	0	3	14
1000	25	Cetirizine/Placebo	1	0	3	15
1000	25	Cetirizine/Placebo	1	0	3	16
1000	25	Cetirizine/Placebo	1	0	3	17
1000	25	Cetirizine/Placebo	1	0	3	18
1000	25	Cetirizine/Placebo	1	0	3	19
1000	25	Cetirizine/Placebo	1	0	3	20
1000	25	Cetirizine/Placebo	1	0	3	21
1000	25	Cetirizine/Placebo	1	0	3	22
1000	25	Cetirizine/Placebo	1	0	3	23
1000	25	Cetirizine/Placebo	1	0	3	24
1000	25	Cetirizine/Placebo	1	0	3	25
1000	25	Cetirizine/Placebo	1	0	3	26
1000	25	Cetirizine/Placebo	1	0	3	27
1000	25	Cetirizine/Placebo	1	0	3	28
1000	25	Cetirizine/Placebo	1	0	3	29
1000	25	Cetirizine/Placebo	1	0	3	30
1000	27	Placebo/Cetirizine	1	0	2	1	3	0.2	5	0	0	1	0	1	2	2	2		0	1	2	1	4	2		0	0	0	1	1	2
1000	27	Placebo/Cetirizine	1	0	2	2	3	0	5	0	0	0	0	0	0	2	2		0	2	2	3	7	2		0	1	0	1	2	2	tachipirina 1000 per dolori muscolari
1000	27	Placebo/Cetirizine	1	0	2	3	3	1	3.5	0.5	0	1	0	1	2	2	2		0	1	3	3	7	2		0	0	0	1	1	2	brufen 400 alle 13 per dolori mestruali e brufen 400 la notte per mal di testa e dolori. sensazione di febbre
1000	27	Placebo/Cetirizine	1	0	2	4	3	1	1	1	0	0	0	2	2	2	2		0	0	0	1	1	2		0	1	0	1	2	2	manca la T a 12/15 ore. brufen 400 la mattina per mal di testa. settimana ciclo mestruale
1000	27	Placebo/Cetirizine	1	0	2	5	3	0	1	0	0	0	0	0	0	2	2		0	1	1	1	3	2		0	0	0	0	0	2
1000	27	Placebo/Cetirizine	1	0	2	6	3	0	4.6	0.3	0	0	0	0	0	2	2		0	1	3	2	6	2		0	0	0	0	0	2	brufen 400 per brividi, mal di testa
1000	27	Placebo/Cetirizine	1	0	2	7	3	0	1	1	0	0	0	0	0	2	2		0	1	0	1	2	2		0	1	0	1	2	2	brufen 400 per dolori e sensazione di forte mal essere
1000	27	Placebo/Cetirizine	1	0	2	8	3	0	2	0	0	0	0	0	0	2	2		0	1	2	2	5	2		0	0	0	0	0	2	brufen 400 per mal di testa e brividi
1000	27	Placebo/Cetirizine	1	0	2	9	3	0	0	0	0	0	0	0	0	2	2		0	0	0	0	0	2		0	0	0	0	0	1
1000	27	Placebo/Cetirizine	1	0	2	10	3	0	0	0	0	0	0	0	0	2	2		0	0	0	0	0	2		0	0	0	0	0	1
1000	27	Placebo/Cetirizine	1	0	2	11	3	0	0.5	0	0	0	0	0	0	2	2		0	0	1	1	2	2		0	0	0	0	0	2
1000	27	Placebo/Cetirizine	1	0	2	12	3	0	0	0	0	0	0	0	0	2	2		0	0	0	0	0	2		0	0	0	0	0	1
1000	27	Placebo/Cetirizine	1	0	2	13	3	0.5	0.2	0	0	0	0	1	1	2	2		0	0	0	1	1	2		0	1	1	1	3	2	manca T a 4/6 e a 12/15 ore
1000	27	Placebo/Cetirizine	1	0	2	14	3	0	0	0	0	0	1	2	3	2	2		0	0	1	1	2	2		0	0	0	0	0	2	manca la T prima del farmaco e a 4/6 ore
1000	27	Placebo/Cetirizine	1	0	2	15	3	0	0	0	0	0	0	0	0	2	2		0	1	1	1	3	2		0	0	0	0	0	2	manca lo stato di malessere generale in tutte e tre le rilevazioni manca il riscontro di questa iniezione sul diario
1000	27	Placebo/Cetirizine	1	0	2	16	3	0	0	0	0	0	0	0	0	2	2		0	0	0	0	0	2		0	0	0	0	0	1	Manca lo stato di malessere generale in tutte e 3 le rilevazioni e la T a 4/6 e a 12/15 ORE manca il riscontro di questa iniezione sul diario
1000	27	Placebo/Cetirizine	1	0	2	17	3	0			0	0	0	0	0	2	1	3						1	3						1	manca lo stato di malessere generale prima della iniezione manca il riscontro di questa iniezione sul diario
1000	27	Placebo/Cetirizine	1	0	2	18
1000	27	Placebo/Cetirizine	1	0	2	19
1000	27	Placebo/Cetirizine	1	0	2	20
1000	27	Placebo/Cetirizine	1	0	2	21
1000	27	Placebo/Cetirizine	1	0	2	22
1000	27	Placebo/Cetirizine	1	0	2	23
1000	27	Placebo/Cetirizine	1	0	2	24
1000	27	Placebo/Cetirizine	1	0	2	25
1000	27	Placebo/Cetirizine	1	0	2	26
1000	27	Placebo/Cetirizine	1	0	2	27
1000	27	Placebo/Cetirizine	1	0	2	28
1000	27	Placebo/Cetirizine	1	0	2	29
1000	27	Placebo/Cetirizine	1	0	2	30
1000	27	Placebo/Cetirizine	1	0	3	1	3	0	0	0	0	1	0	1	2	2	2		0	1	0	1	2	2		0	1	0	1	2	2
1000	27	Placebo/Cetirizine	1	0	3	2	3	0.5	2	0	0	1	0	2	3	2	2		0	2	0	2	4	2		0	1	0	1	2	2	TACHIPIRINA 1000 PER MAL DI TESTA E DOLORI MESTRUALI
1000	27	Placebo/Cetirizine	1	0	3	3	3	0	0	0	0	1	0	2	3	2	2		0	0	0	0	0	2		0	0	0	0	0	1	Manca la T a 12/15 ore. Il paziente a eseguito l'iniezione con un'ora di ritardo
1000	27	Placebo/Cetirizine	1	0	3	4	3	0	0	0	0	0	0	1	1	2	2		0	1	0	0	1	2		0	1	0	1	2	2	manca la T a 12/15 ore
1000	27	Placebo/Cetirizine	1	0	3	5	3	0.5	1	0	0	1	0	1	2	2	2		0	1	3	2	6	2		0	0	0	0	0	2
1000	27	Placebo/Cetirizine	1	0	3	6	3	0	0	0	0	0	0	1	1	2	2		0	1	0	1	2	2		0	0	0	1	1	2
1000	27	Placebo/Cetirizine	1	0	3	7	3	0	0	0	0	0	0	0	0	2	2		0	0	0	0	0	2		0	0	0	0	0	1
1000	27	Placebo/Cetirizine	1	0	3	8	3	0.2	0	0	0	0	0	0	0	2	2		0	1	0	1	2	2		0	0	0	0	0	2	manca la T 4/6 ore
1000	27	Placebo/Cetirizine	1	0	3	9	3	0	0	0	0	1	0	0	1	2	2		0	1	0	0	1	2		0	0	0	0	0	1
1000	27	Placebo/Cetirizine	1	0	3	10
1000	27	Placebo/Cetirizine	1	0	3	11
1000	27	Placebo/Cetirizine	1	0	3	12
1000	27	Placebo/Cetirizine	1	0	3	13
1000	27	Placebo/Cetirizine	1	0	3	14
1000	27	Placebo/Cetirizine	1	0	3	15
1000	27	Placebo/Cetirizine	1	0	3	16
1000	27	Placebo/Cetirizine	1	0	3	17
1000	27	Placebo/Cetirizine	1	0	3	18
1000	27	Placebo/Cetirizine	1	0	3	19
1000	27	Placebo/Cetirizine	1	0	3	20
1000	27	Placebo/Cetirizine	1	0	3	21
1000	27	Placebo/Cetirizine	1	0	3	22
1000	27	Placebo/Cetirizine	1	0	3	23
1000	27	Placebo/Cetirizine	1	0	3	24
1000	27	Placebo/Cetirizine	1	0	3	25
1000	27	Placebo/Cetirizine	1	0	3	26
1000	27	Placebo/Cetirizine	1	0	3	27
1000	27	Placebo/Cetirizine	1	0	3	28
1000	27	Placebo/Cetirizine	1	0	3	29
1000	27	Placebo/Cetirizine	1	0	3	30
1000	28	Placebo/Cetirizine	1	0	2	1	4	6	6	6.2	0	2	0	2	4	2	2		0	0	2	2	4	2		0	1	0	1	2	2	eutirox 100 mcg per tiroidectomia totale
1000	28	Placebo/Cetirizine	1	0	2	2	4	6	7	6	0	1	0	1	2	2	2		0	2	3	2	7	2		0	1	0	1	2	2	eutirox 100 mcg per tiroidectomia totale
1000	28	Placebo/Cetirizine	1	0	2	3	4	7.5	7.5	6	0	2	0	2	4	2	2		0	1	0	1	2	2		1	1	0	1	3	2	eutirox 100 mcg per tiroidectomia totale
1000	28	Placebo/Cetirizine	1	0	2	4	4	7	6.2	6	0	1	0	1	2	2	2		0	1	1	1	3	2		0	1	1	1	3	2	eutirox 100 mcg per tiroidectomia totale
1000	28	Placebo/Cetirizine	1	0	2	5	4	6	7	6.2	0	1	0	1	2	2	2		0	1	1	1	3	2		0	1	0	1	2	2	eutirox 100 mcg per tiroidectomia totale
1000	28	Placebo/Cetirizine	1	0	2	6	4	6	8.5	6	0	1	0	1	2	2	2		0	3	3	3	9	2		0	1	0	1	2	2	eutirox 100 mcg per tiroidectomia totale e tachipirina 500 per sintomi influenzali
1000	28	Placebo/Cetirizine	1	0	2	7	4	6	6	6	0	1	0	1	2	2	2		0	1	0	1	2	2		0	1	0	1	2	2	eutirox 100 mcg per tiroidectomia totale
1000	28	Placebo/Cetirizine	1	0	2	8	4	6	8.2	7	0	1	0	1	2	2	2		0	3	3	3	9	2		0	2	1	2	5	2	eutirox 100 mcg per tiroidectomia totale e taccupirina 500 per sintomi imfluenzali e Oki 80 mg per maldi testa e vari dolori reumatici
1000	28	Placebo/Cetirizine	1	0	2	9	4	6.2	6	6	0	1	0	1	2	2	2		0	1	0	1	2	2		0	1	0	1	2	2	eutirox 100 mcg per tiroidectomia totale
1000	28	Placebo/Cetirizine	1	0	2	10	4	6.5	6.5	6	0	1	0	1	2	2	2		0	1	0	1	2	2		0	1	0	1	2	2	eutirox 100 mcg per tiroidectomia totale
1000	28	Placebo/Cetirizine	1	0	2	11	4	6	8	7.5	0	1	0	1	2	2	2		0	3	3	3	9	2		0	2	0	2	4	2	eutirox 100 mcg per tiroidectomia totale e tachipirina 500 oer mal di testa e vari dolori reumatici
1000	28	Placebo/Cetirizine	1	0	2	12
1000	28	Placebo/Cetirizine	1	0	2	13
1000	28	Placebo/Cetirizine	1	0	2	14
1000	28	Placebo/Cetirizine	1	0	2	15
1000	28	Placebo/Cetirizine	1	0	2	16
1000	28	Placebo/Cetirizine	1	0	2	17
1000	28	Placebo/Cetirizine	1	0	2	18
1000	28	Placebo/Cetirizine	1	0	2	19
1000	28	Placebo/Cetirizine	1	0	2	20
1000	28	Placebo/Cetirizine	1	0	2	21
1000	28	Placebo/Cetirizine	1	0	2	22
1000	28	Placebo/Cetirizine	1	0	2	23
1000	28	Placebo/Cetirizine	1	0	2	24
1000	28	Placebo/Cetirizine	1	0	2	25
1000	28	Placebo/Cetirizine	1	0	2	26
1000	28	Placebo/Cetirizine	1	0	2	27
1000	28	Placebo/Cetirizine	1	0	2	28
1000	28	Placebo/Cetirizine	1	0	2	29
1000	28	Placebo/Cetirizine	1	0	2	30
1000	28	Placebo/Cetirizine	1	0	3	1	4	6	8	7.5	0	1	1	1	3	2	2		0	3	3	3	9	2		0	1	0	1	2	2	eutirox 100 mcg per tiroidectomia totale e taccupirina 500 per sintomi imfluenzali
1000	28	Placebo/Cetirizine	1	0	3	2	4	6.8	7	6	0	1	0	1	2	2	2		0	1	0	1	2	2		0	1	0	1	2	2	eutirox 100 mcg per tiroidectomia totale
1000	28	Placebo/Cetirizine	1	0	3	3	4	6.5	6	8.2	0	1	0	1	2	2	2		0	1	0	1	2	2		0	2	0	2	4	2	eutirox 100 mcg per tiroidectomia totale e Oki 80 mg per maldi testa e pesanti dolori reumatici
1000	28	Placebo/Cetirizine	1	0	3	4	4	6	7.5		0	1	0	1	2	2	2		0	2	2	2	6	1	3						2	eutirox 100 mcg per tiroidectomia totale e tachipirina 500 per brividi e sintomi imfluenzali
1000	28	Placebo/Cetirizine	1	0	3	5	4	6	6	6	0	1	0	1	2	2	2		0	1	0	1	2	2		0	1	0	1	2	2	eutirox 100 mcg per tiroidectomia totale
1000	28	Placebo/Cetirizine	1	0	3	6	4	6	6.5	6.2	0	1	0	1	2	2	2		0	1	0	1	2	2		0	1	0	1	2	2	eutirox 100 mcg per tiroidectomia totale e Oki 80 mg per maldi testa
1000	28	Placebo/Cetirizine	1	0	3	7	4	6	6	6	0	1	0	1	2	2	2		0	1	0	1	2	2		0	1	0	1	2	2	eutirox 100 mcg per tiroidectomia totale
1000	28	Placebo/Cetirizine	1	0	3	8	4	6	6.2	6	0	1	0	1	2	2	2		0	1	0	1	2	2		0	1	0	1	2	2	eutirox 100 mcg per tiroidectomia totale
1000	28	Placebo/Cetirizine	1	0	3	9	4	6	6	6	0	1	0	1	2	2	2		0	1	0	1	2	2		0	1	0	1	2	2	eutirox 100 mcg per tiroidectomia totale
1000	28	Placebo/Cetirizine	1	0	3	10	4	6	7	6	0	1	0	1	2	2	2		0	3	3	3	9	2		0	1	0	1	2	2	eutirox 100 mcg per tiroidectomia totale e tachipirina 500 per brividi e sintomi imfluenzali
1000	28	Placebo/Cetirizine	1	0	3	11	4	6	7.3	6	0	1	0	1	2	2	2		0	3	3	3	9	2		0	1	0	1	2	2	eutirox 100 mcg per tiroidectomia totale e tacchpirina 500 per brividi e sintomi imfluenzali
1000	28	Placebo/Cetirizine	1	0	3	12
1000	28	Placebo/Cetirizine	1	0	3	13
1000	28	Placebo/Cetirizine	1	0	3	14
1000	28	Placebo/Cetirizine	1	0	3	15
1000	28	Placebo/Cetirizine	1	0	3	16
1000	28	Placebo/Cetirizine	1	0	3	17
1000	28	Placebo/Cetirizine	1	0	3	18
1000	28	Placebo/Cetirizine	1	0	3	19
1000	28	Placebo/Cetirizine	1	0	3	20
1000	28	Placebo/Cetirizine	1	0	3	21
1000	28	Placebo/Cetirizine	1	0	3	22
1000	28	Placebo/Cetirizine	1	0	3	23
1000	28	Placebo/Cetirizine	1	0	3	24
1000	28	Placebo/Cetirizine	1	0	3	25
1000	28	Placebo/Cetirizine	1	0	3	26
1000	28	Placebo/Cetirizine	1	0	3	27
1000	28	Placebo/Cetirizine	1	0	3	28
1000	28	Placebo/Cetirizine	1	0	3	29
1000	28	Placebo/Cetirizine	1	0	3	30
1000	29	Cetirizine/Placebo	1	0	2	1	3	2	2	2	0	2	0	2	4	2	2		0	3	0	2	5	2		0	3	0	3	6	2	moment, emicrania e astenia. La T 1 ora prima dell'interferone è fittizia, valore non riportato dal paziente
1000	29	Cetirizine/Placebo	1	0	2	2	3	3	2	3	0	1	0	1	2	2	2		0	1	0	2	3	2		0	2	0	2	4	2
1000	29	Cetirizine/Placebo	1	0	2	3	3	1	1	2	0	3	0	2	5	2	2		0	3	0	3	6	2		0	2	0	1	3	2	emicrania, assunta tachipirina
1000	29	Cetirizine/Placebo	1	0	2	4	3	2	2	2	0	1	0	2	3	2	2		0	2	0	2	4	2		0	2	0	2	4	2	emicrania, assunta tachipirina
1000	29	Cetirizine/Placebo	1	0	2	5	3	2	2	2	0	2	0	2	4	2	2		0	3	0	2	5	2		0	3	0	2	5	2	tachipirina
1000	29	Cetirizine/Placebo	1	0	2	6	3	2	1	2	0	2	0	2	4	2	2		0	2	1	2	5	2		0	2	0	3	5	2	tachipirina. il paziente ha fatto l'iniezione due ore dopo l'assunzione del farmaco sperimentale.
1000	29	Cetirizine/Placebo	1	0	2	7	3	3	2	2	0	2	0	1	3	2	2		0	3	0	2	5	2		0	2	0	2	4	2	tachipirina. il sistema non accetta 29 febbraio data effettiva dell'iniezione, segnato 28 come valore fittizio.
1000	29	Cetirizine/Placebo	1	0	2	8	3	2	2	2	0	2	0	2	4	2	2		0	2	0	2	4	2		0	3	0	2	5	2	tachipirina
1000	29	Cetirizine/Placebo	1	0	2	9	3	2	1	2	0	3	0	1	4	2	2		0	3	0	2	5	2		0	2	0	3	5	2	TACHIPIRNA
1000	29	Cetirizine/Placebo	1	0	2	10	3	1	2		0	2	0	3	5	2	2		0	3	0	2	5	1	1						2
1000	29	Cetirizine/Placebo	1	0	2	11
1000	29	Cetirizine/Placebo	1	0	2	12
1000	29	Cetirizine/Placebo	1	0	2	13
1000	29	Cetirizine/Placebo	1	0	2	14
1000	29	Cetirizine/Placebo	1	0	2	15
1000	29	Cetirizine/Placebo	1	0	2	16
1000	29	Cetirizine/Placebo	1	0	2	17
1000	29	Cetirizine/Placebo	1	0	2	18
1000	29	Cetirizine/Placebo	1	0	2	19
1000	29	Cetirizine/Placebo	1	0	2	20
1000	29	Cetirizine/Placebo	1	0	2	21
1000	29	Cetirizine/Placebo	1	0	2	22
1000	29	Cetirizine/Placebo	1	0	2	23
1000	29	Cetirizine/Placebo	1	0	2	24
1000	29	Cetirizine/Placebo	1	0	2	25
1000	29	Cetirizine/Placebo	1	0	2	26
1000	29	Cetirizine/Placebo	1	0	2	27
1000	29	Cetirizine/Placebo	1	0	2	28
1000	29	Cetirizine/Placebo	1	0	2	29
1000	29	Cetirizine/Placebo	1	0	2	30
1000	29	Cetirizine/Placebo	1	0	3	1	3	4	2	2	0	2	0	1	3	2	2		0	2	0	2	4	2		0	2	0	2	4	2	manca la T a 12 ore tachipirina 1000 1 cpr come antipiretico ore 23 Ferrograd 1 cpr per anemia
1000	29	Cetirizine/Placebo	1	0	3	2	3	2	1	1	0	2	0	2	4	2	2		0	2	0	2	4	2		0	2	0	2	4	2	tachipirina 1000 1 cpr come antipiretico ore 23 Ferrograd 1 cpr per anemia
1000	29	Cetirizine/Placebo	1	0	3	3	3	3	2	1	0	2	0	2	4	2	2		0	3	0	3	6	2		0	3	0	3	6	2	tachipirina 1000 1 cpr come antipiretico ore 23 Ferrograd 1 cpr per anemia melatonina 1 cpr per insonnia
1000	29	Cetirizine/Placebo	1	0	3	4	3	3	2	3	0	2	0	2	4	2	2		0	2	0	2	4	2		0	2	0	2	4	2	tachipirina 1000 1 cpr Ferrograd 1 cpr melatonina 1 cpr
1000	29	Cetirizine/Placebo	1	0	3	5	3	4	3	4	0	1	0	1	2	2	2		0	1	0	1	2	2		0	1	0	1	2	2	tachipirina 1000 1 cpr Ferrograd 1 cpr
1000	29	Cetirizine/Placebo	1	0	3	6	3	3	2	3	0	1	0	2	3	2	2		0	2	1	2	5	2		0	1	0	1	2	2	tachipirina 1000 2 cpr Ferrograd 1 cpr
1000	29	Cetirizine/Placebo	1	0	3	7	3	3	2	1	0	1	0	2	3	2	2		0	2	0	2	4	2		0	3	0	3	6	2	tachipirina 1000 2 cpr Ferrograd 1 cpr
1000	29	Cetirizine/Placebo	1	0	3	8	3	3	2	2	0	1	0	2	3	2	2		0	2	0	2	4	2		0	2	0	2	4	2	tachipirina 1000 2 cpr pantorc 1 cpr
1000	29	Cetirizine/Placebo	1	0	3	9	3	2	1	2	0	3	0	2	5	2	2		0	3	1	2	6	2		0	3	0	3	6	2	tachipirina 1000 2 cpr Pantorc 1 cpr
1000	29	Cetirizine/Placebo	1	0	3	10	3	2	1	2	0	3	0	2	5	2	2		0	3	1	2	6	2		0	3	0	3	6	2	Tachipirina
1000	29	Cetirizine/Placebo	1	0	3	11	3	2	1	2	0	3	0	1	4	2	2		0	3	1	2	6	2		0	3	0	1	4	2
1000	29	Cetirizine/Placebo	1	0	3	12	3	2	1	2	0	1	0	2	3	2	2		0	3	1	2	6	2		0	2	1	1	4	2
1000	29	Cetirizine/Placebo	1	0	3	13
1000	29	Cetirizine/Placebo	1	0	3	14
1000	29	Cetirizine/Placebo	1	0	3	15
1000	29	Cetirizine/Placebo	1	0	3	16
1000	29	Cetirizine/Placebo	1	0	3	17
1000	29	Cetirizine/Placebo	1	0	3	18
1000	29	Cetirizine/Placebo	1	0	3	19
1000	29	Cetirizine/Placebo	1	0	3	20
1000	29	Cetirizine/Placebo	1	0	3	21
1000	29	Cetirizine/Placebo	1	0	3	22
1000	29	Cetirizine/Placebo	1	0	3	23
1000	29	Cetirizine/Placebo	1	0	3	24
1000	29	Cetirizine/Placebo	1	0	3	25
1000	29	Cetirizine/Placebo	1	0	3	26
1000	29	Cetirizine/Placebo	1	0	3	27
1000	29	Cetirizine/Placebo	1	0	3	28
1000	29	Cetirizine/Placebo	1	0	3	29
1000	29	Cetirizine/Placebo	1	0	3	30
1000	30	Cetirizine/Placebo	1	0	2	1	3	2	3	2	0	2	2	3	7	2	2		0	1	1	1	3	2		0	0	0	1	1	2	Manca T a 4/6 ore. Tachipirina 500 assunta
1000	30	Cetirizine/Placebo	1	0	2	2	3	3	5	2	0	1	1	2	4	2	2		0	2	3	3	8	2		0	1	1	3	5	2	tachipirina 500
1000	30	Cetirizine/Placebo	1	0	2	3	3	3	3	3	0	2	1	3	6	2	2		0	1	0	2	3	2		0	2	2	2	6	2	manca T a 12/15 ore. tachipirina 500
1000	30	Cetirizine/Placebo	1	0	2	4	3	3	0	1	0	1	1	3	5	2	2		0	0	0	3	3	2		0	0	0	2	2	2	tachipirina 500
1000	30	Cetirizine/Placebo	1	0	2	5	3	3	4	1	0	1	2	2	5	2	2		0	2	1	3	6	2		0	0	0	3	3	2	tachipirina 500. maqnca la T prima dell'assunzione del farmaco. Il paziente ha segnato come data dell'iniezione 31 febbraio 2014.
1000	30	Cetirizine/Placebo	1	0	2	6	3	4	2	1	0	0	1	3	4	2	2		0	0	0	2	2	2		0	0	0	0	0	2	tachipirina 500. Manca la T a 4/6 ore
1000	30	Cetirizine/Placebo	1	0	2	7	3	2	3	3	0	0	0	3	3	2	2		0	0	1	3	4	2		0	0	1	3	4	2	tachipirina 500
1000	30	Cetirizine/Placebo	1	0	2	8	3	2	2	4	0	2	1	2	5	2	2		0	0	0	2	2	2		0	0	2	3	5	2	tachipirina 500
1000	30	Cetirizine/Placebo	1	0	2	9	3	3	4	3	0	0	0	3	3	2	2		0	0	2	2	4	2		0	1	1	3	5	2	tachipirina 500. manca T a 4/6 e 12/15 ore
1000	30	Cetirizine/Placebo	1	0	2	10
1000	30	Cetirizine/Placebo	1	0	2	11
1000	30	Cetirizine/Placebo	1	0	2	12
1000	30	Cetirizine/Placebo	1	0	2	13
1000	30	Cetirizine/Placebo	1	0	2	14
1000	30	Cetirizine/Placebo	1	0	2	15
1000	30	Cetirizine/Placebo	1	0	2	16
1000	30	Cetirizine/Placebo	1	0	2	17
1000	30	Cetirizine/Placebo	1	0	2	18
1000	30	Cetirizine/Placebo	1	0	2	19
1000	30	Cetirizine/Placebo	1	0	2	20
1000	30	Cetirizine/Placebo	1	0	2	21
1000	30	Cetirizine/Placebo	1	0	2	22
1000	30	Cetirizine/Placebo	1	0	2	23
1000	30	Cetirizine/Placebo	1	0	2	24
1000	30	Cetirizine/Placebo	1	0	2	25
1000	30	Cetirizine/Placebo	1	0	2	26
1000	30	Cetirizine/Placebo	1	0	2	27
1000	30	Cetirizine/Placebo	1	0	2	28
1000	30	Cetirizine/Placebo	1	0	2	29
1000	30	Cetirizine/Placebo	1	0	2	30
1000	30	Cetirizine/Placebo	1	0	3	1	3	2	9	2	0	3	0	1	4	2	2		1	2	3	3	9	2		0	2	0	3	5	2	Febbre, brividi, gambe indolensite, Tachipirina 500mg. La T a 12/15 ore è fittizia perchè non riportata dal paziente
1000	30	Cetirizine/Placebo	1	0	3	2	3	1	2	1	0	1	0	3	4	2	2		0	0	1	3	4	2		0	0	0	1	1	2	febbre, tachipirina 500mg. Il valore di T a 12/15 ore è fittizio, valore non riportata nel diario.
1000	30	Cetirizine/Placebo	1	0	3	3	3	1	8	2	0	0	0	1	1	2	2		0	3	3	3	9	2		0	1	0	2	3	2	febbre, brividi, debolezza gambe, tachipirina. il paziente riferisce che : l'antinfiammatorio non fa effetto e sembra che ritardi l'effetto della tachipirina. Il valore di T un'ora prima dell'iniezione è fittizio, valore non riportata nel diario.
1000	30	Cetirizine/Placebo	1	0	3	4	3	3	2	1	0	0	1	3	4	2	2		0	0	2	3	5	2		0	0	0	0	0	2	tachipirina 500m. Il paziennte riferisce: la reazione è sempre la stessa, se non prendo la tachipirina mi viene la febbre. Il valore di T a 4/6 ore è fittizio, valore non riportata nel diario.
1000	30	Cetirizine/Placebo	1	0	3	5	3	1	2	1	0	0	0	0	0	2	2		0	0	2	3	5	2		0	0	0	0	0	2	febbre e sintomi influenzali, tachipirina 500. Il valore di T a 12/15 e i sintomi influenzali prima dell'iniezione sono fittizi, valori non riportati nel diario.
1000	30	Cetirizine/Placebo	1	0	3	6	3	0	3	1	0	0	0	0	0	2	2		0	0	1	3	4	2		0	0	0	0	0	2	tachipirina 500. Il valore di T a 12/15 ore è fittizio, valore non riportata nel diario.
1000	30	Cetirizine/Placebo	1	0	3	7	3	0	3	1	0	0	0	2	2	2	2		0	0	2	2	4	2		0	0	0	0	0	2	tachipirina 500. Tutti i valori di T sono fittizi, l'intensità dei dolori muscolari e dei brividi non sono stati riportati prima della iniezione.
1000	30	Cetirizine/Placebo	1	0	3	8	3	4	3	3	0	0	0	0	0	2	2		0	0	2	3	5	2		0	1	2	3	6	2	tachipirina 500. Manca T a 4/6 e sintomi influenzali prima della iniezione, i valori inseriti sono fittizi
1000	30	Cetirizine/Placebo	1	0	3	9	3	2	2	4	0	1	2	2	5	2	2		0	1	2	3	6	2		0	2	2	3	7	2	tachipirina 500. manca rilevazione T a tutti i tempi
1000	30	Cetirizine/Placebo	1	0	3	10	3	2	2	5	0	1	2	2	5	2	2		0	1	2	2	5	2		0	3	3	3	9	2	tachipirina. Le T non sono state rilevate, valori fittizi
1000	30	Cetirizine/Placebo	1	0	3	11
1000	30	Cetirizine/Placebo	1	0	3	12
1000	30	Cetirizine/Placebo	1	0	3	13
1000	30	Cetirizine/Placebo	1	0	3	14
1000	30	Cetirizine/Placebo	1	0	3	15
1000	30	Cetirizine/Placebo	1	0	3	16
1000	30	Cetirizine/Placebo	1	0	3	17
1000	30	Cetirizine/Placebo	1	0	3	18
1000	30	Cetirizine/Placebo	1	0	3	19
1000	30	Cetirizine/Placebo	1	0	3	20
1000	30	Cetirizine/Placebo	1	0	3	21
1000	30	Cetirizine/Placebo	1	0	3	22
1000	30	Cetirizine/Placebo	1	0	3	23
1000	30	Cetirizine/Placebo	1	0	3	24
1000	30	Cetirizine/Placebo	1	0	3	25
1000	30	Cetirizine/Placebo	1	0	3	26
1000	30	Cetirizine/Placebo	1	0	3	27
1000	30	Cetirizine/Placebo	1	0	3	28
1000	30	Cetirizine/Placebo	1	0	3	29
1000	30	Cetirizine/Placebo	1	0	3	30
1000	31	Placebo/Cetirizine	1	0	2	1	3	0	6	6	0	-1	-1	-1	-3	2	2		0	-1	3	-1	1	2		0	0	0	1	1	1	tachipirina 500 per brividi. Il paziente riferisce: dall'una ho sentito brividi di freddo, sono rimasto sveglio tutta la notte, la T corporea per tutto il giorno è stata 37.2
1000	31	Placebo/Cetirizine	1	0	2	2	3	0	6	4	0	-1	-1	-1	-3	2	2		1	-1	0	3	3	2		1	-1	-1	-1	-2	2	tachipirina 500. Manca la T prima dell'assuzione del farmaco e i sintomi influenzali a 12/15 ore. A 4/6 ora ha indicatol'intensità della debolezza come lieve/moderata/severa.
1000	31	Placebo/Cetirizine	1	0	2	3	3	0	5	1	0	-1	-1	-1	-3	2	2		0	-1	-1	-1	-3	2		0	-1	-1	-1	-3	1	tachipirina 500. Mancano l'intensità dei sintomi influenzali prima dell'iniezione
1000	31	Placebo/Cetirizine	1	0	2	4	3	0	1	0.5	0	-1	-1	-1	-3	2	2		0	-1	-1	-1	-3	2		0	-1	-1	-1	-3	1	tachipirina. manca intennsità dei sintomi simil influenzali prima dell'iniezione
1000	31	Placebo/Cetirizine	1	0	2	5	3	0	0	0	0	-1	-1	-1	-3	2	2		0	-1	-1	-1	-3	2		0	-1	-1	-1	-3	1	tachipirina 500mg
1000	31	Placebo/Cetirizine	1	0	2	6	3	0.5	0	0.5	0	-1	-1	-1	-3	2	2		0	-1	-1	-1	-3	2		0	-1	-1	-1	-3	1	tachipirna 500mg
1000	31	Placebo/Cetirizine	1	0	2	7	3	0	0.5	0.5	0	-1	-1	-1	-3	2	2		0	-1	-1	-1	-3	2		0	-1	-1	-1	-3	1	tachipirna. mancano sintomi influenzali prima dell'iniezione
1000	31	Placebo/Cetirizine	1	0	2	8	3	0	0	0	0	-1	-1	-1	-3	2	2		0	-1	-1	-1	-3	2		0	-1	-1	-1	-3	1	tachipirina 500mg
1000	31	Placebo/Cetirizine	1	0	2	9	3	0.5	0	0	0	-1	-1	-1	-2	2	2		0	-1	-1	-1	-3	2		0	-1	-1	-1	-3	1	tachipirina 500mg
1000	31	Placebo/Cetirizine	1	0	2	10
1000	31	Placebo/Cetirizine	1	0	2	11
1000	31	Placebo/Cetirizine	1	0	2	12
1000	31	Placebo/Cetirizine	1	0	2	13
1000	31	Placebo/Cetirizine	1	0	2	14
1000	31	Placebo/Cetirizine	1	0	2	15
1000	31	Placebo/Cetirizine	1	0	2	16
1000	31	Placebo/Cetirizine	1	0	2	17
1000	31	Placebo/Cetirizine	1	0	2	18
1000	31	Placebo/Cetirizine	1	0	2	19
1000	31	Placebo/Cetirizine	1	0	2	20
1000	31	Placebo/Cetirizine	1	0	2	21
1000	31	Placebo/Cetirizine	1	0	2	22
1000	31	Placebo/Cetirizine	1	0	2	23
1000	31	Placebo/Cetirizine	1	0	2	24
1000	31	Placebo/Cetirizine	1	0	2	25
1000	31	Placebo/Cetirizine	1	0	2	26
1000	31	Placebo/Cetirizine	1	0	2	27
1000	31	Placebo/Cetirizine	1	0	2	28
1000	31	Placebo/Cetirizine	1	0	2	29
1000	31	Placebo/Cetirizine	1	0	2	30
1000	31	Placebo/Cetirizine	1	0	3	1	3	0	0		0	0	0	3	3	2	2		0	0	0	0	0	1	1						1	tachipirina 500mg
1000	31	Placebo/Cetirizine	1	0	3	2	3	0	1.5	0.5	0	0	0	0	0	2	2		0	0	0	3	3	2		0	0	0	0	0	2	tachipirina 500mg. a 4/6 ore non sono state riportate intensità dei dolori muscolari e dei brividi. la debolezza è indicata come lieve/severa
1000	31	Placebo/Cetirizine	1	0	3	3	3	0	0	0	0	0	0	0	0	2	2		0	0	0	0	0	2		0	0	0	0	0	1	tachipirina 500mg
1000	31	Placebo/Cetirizine	1	0	3	4	3	0	2	1	0	0	0	0	0	2	2		0	3	3	3	9	2		0	0	0	0	0	2	tachipirina 500mg e moment, mal di testa durante il giorno
1000	31	Placebo/Cetirizine	1	0	3	5	3	0	0.5	0	0	0	0	0	0	2	2		0	0	0	0	0	2		0	0	0	0	0	1	tachipirina 500mg
1000	31	Placebo/Cetirizine	1	0	3	6	3	0	0	0.5	0	0	0	0	0	2	2		0	0	0	0	0	2		0	0	0	0	0	1	tachipirna 500mg e moment, mal di testa durante il giorno. manca la T e l'intensità dei sintomi influenzali a 4/6 ore
1000	31	Placebo/Cetirizine	1	0	3	7	3	0	0	0	0	0	0	0	0	2	2		0	0	0	0	0	2		0	0	0	0	0	1	tachipirina 500mg
1000	31	Placebo/Cetirizine	1	0	3	8	3	0	0.5	0	0	0	0	0	0	2	2		0	0	0	0	0	2		0	0	0	0	0	1	tachipirina 500mg e moment, mal di testa durante il giorno
1000	31	Placebo/Cetirizine	1	0	3	9	3	0	0	0.5	0	0	0	0	0	2	2		0	0	0	0	0	2		0	0	0	0	0	1	tachipirina 500mg
1000	31	Placebo/Cetirizine	1	0	3	10	3	0	0	0	0	0	0	0	0	2	2		0	0	0	0	0	2		0	0	0	0	0	1	tachipirna 500mg
1000	31	Placebo/Cetirizine	1	0	3	11	3	0	0	0	0	0	0	0	0	2	2		0	0	0	0	0	2		0	0	0	0	0	1	tachipirina 500mg e moment, mal di testa durante il giorno
1000	31	Placebo/Cetirizine	1	0	3	12	3	0	0.5	0	0	0	0	0	0	2	2		0	0	0	0	0	2		0	0	0	0	0	1	tachipirina 500mg, mal di testa durante il giorno
1000	31	Placebo/Cetirizine	1	0	3	13
1000	31	Placebo/Cetirizine	1	0	3	14
1000	31	Placebo/Cetirizine	1	0	3	15
1000	31	Placebo/Cetirizine	1	0	3	16
1000	31	Placebo/Cetirizine	1	0	3	17
1000	31	Placebo/Cetirizine	1	0	3	18
1000	31	Placebo/Cetirizine	1	0	3	19
1000	31	Placebo/Cetirizine	1	0	3	20
1000	31	Placebo/Cetirizine	1	0	3	21
1000	31	Placebo/Cetirizine	1	0	3	22
1000	31	Placebo/Cetirizine	1	0	3	23
1000	31	Placebo/Cetirizine	1	0	3	24
1000	31	Placebo/Cetirizine	1	0	3	25
1000	31	Placebo/Cetirizine	1	0	3	26
1000	31	Placebo/Cetirizine	1	0	3	27
1000	31	Placebo/Cetirizine	1	0	3	28
1000	31	Placebo/Cetirizine	1	0	3	29
1000	31	Placebo/Cetirizine	1	0	3	30
1000	32	Cetirizine/Placebo	1	0	2	1	4	3	5	5	0	1	0	1	2	2	2		0	1	0	2	3	2		0	1	0	2	3	2	brufen 400 alle ore 23 per stato di malessere tipo febbre. brufen 400 alle 13.14 per stato di malessere tipo febbre. il paziente riferisce: mi sono sentito la febbre alta ma la T corporea era regolare
1000	32	Cetirizine/Placebo	1	0	2	2	4	5	6	6	0	0	0	0	0	2	2		0	2	0	2	4	2		0	2	0	2	4	2	brufen 800 alle 21.30 per vertigini e sintomi febbrili. brufen 400 alle 12.27
1000	32	Cetirizine/Placebo	1	0	2	3	4	5	5	5	0	2	0	2	4	2	2		0	1	0	2	3	2		0	1	0	1	2	2	brufen 400 per mal di testa e sintomi febbrili
1000	32	Cetirizine/Placebo	1	0	2	4	4	3	9	4	0	2	0	1	3	2	2		1	3	3	3	10	2		0	1	0	1	2	2	brufen 800 e brufen 400 per sitomi febbrili e brividi
1000	32	Cetirizine/Placebo	1	0	2	5	4	4	4	4	0	1	0	1	2	2	2		0	1	0	1	2	2		0	1	0	1	2	2	brufe 400 per sintomi febbrili
1000	32	Cetirizine/Placebo	1	0	2	6	4	4	5	4	0	1	0	1	2	2	2		0	2	0	1	3	2		0	2	0	1	3	2	brufen 400 per dolori gambe e testa. brufen 400 per mal di testa e sintomi febbrili
1000	32	Cetirizine/Placebo	1	0	2	7	4	3	4.5	5	0	0	0	1	1	2	2		0	1	0	2	3	2		0	2	0	2	4	2	brufen 400 per vertigini e mal di testa. brufen 400 per sintomi febbrili e mal di testa
1000	32	Cetirizine/Placebo	1	0	2	8	4	4	4	5	0	1	0	1	2	2	2		0	1	0	2	3	2		0	1	0	2	3	2	brufen 400 per sintomi febbrili e mal di testa. brufen 400 per gli stessi sintomi
1000	32	Cetirizine/Placebo	1	0	2	9	4	3	5	4	0	1	0	1	2	2	2		0	1	0	1	2	2		0	1	0	1	2	2	brufen 600 per sintomi febbrili e mal di testa
1000	32	Cetirizine/Placebo	1	0	2	10	4	3	5	4	0	0	0	1	1	2	2		0	2	0	2	4	2		0	1	0	1	2	2	brufen 600 per dolore alla testa e sintomi febbrili. il 16/04 assunto brufen 600 per gli stessi sintomi
1000	32	Cetirizine/Placebo	1	0	2	11	4	5	5	5	0	1	0	2	3	2	2		0	1	0	2	3	2		0	1	0	2	3	2	brufen 600 per dolori alla testa e sintomi simil-influenzali e brufen 600 per gli stessi sintomi assunto il 18/03. manca la T a 12/15 ORE.
1000	32	Cetirizine/Placebo	1	0	2	12	4	4	4	4	0	1	0	1	2	2	2		0	1	0	2	3	2		0	1	0	1	2	2	brufen 600 per sintomi simil-influenzali
1000	32	Cetirizine/Placebo	1	0	2	13	4	4	5	5	0	1	0	1	2	2	2		0	2	0	2	4	2		0	2	0	2	4	2	brufen 600 per sintomi simil influenzali
1000	32	Cetirizine/Placebo	1	0	2	14
1000	32	Cetirizine/Placebo	1	0	2	15
1000	32	Cetirizine/Placebo	1	0	2	16
1000	32	Cetirizine/Placebo	1	0	2	17
1000	32	Cetirizine/Placebo	1	0	2	18
1000	32	Cetirizine/Placebo	1	0	2	19
1000	32	Cetirizine/Placebo	1	0	2	20
1000	32	Cetirizine/Placebo	1	0	2	21
1000	32	Cetirizine/Placebo	1	0	2	22
1000	32	Cetirizine/Placebo	1	0	2	23
1000	32	Cetirizine/Placebo	1	0	2	24
1000	32	Cetirizine/Placebo	1	0	2	25
1000	32	Cetirizine/Placebo	1	0	2	26
1000	32	Cetirizine/Placebo	1	0	2	27
1000	32	Cetirizine/Placebo	1	0	2	28
1000	32	Cetirizine/Placebo	1	0	2	29
1000	32	Cetirizine/Placebo	1	0	2	30
1000	32	Cetirizine/Placebo	1	0	3	1	4	3	3	3	0	1	0	2	3	2	2		0	1	0	1	2	2		0	1	0	1	2	2	Il paziente riferisce di non aver avuto necessità di assumere ibuprofene. Solito mal di testa forte. manca la T a 4/6 e 12/15 ore
1000	32	Cetirizine/Placebo	1	0	3	2	4	5	2	2	0	2	0	2	4	2	2		0	0	0	1	1	2		0	0	0	1	1	1	brufen non assunto, notte passata senza problemi, nessun alterazione della T, solo iniziale sensazione di febbre. Manca la T a 4/6 e 12/15 ore
1000	32	Cetirizine/Placebo	1	0	3	3	4	3	8	6	0	0	0	1	1	2	2		0	2	0	2	4	2		0	2	0	2	4	2	il paziente riferisce di non aver dormito per problemi simili alla febbre altissima ma con T regolare. Manca la T a 4/6 ore
1000	32	Cetirizine/Placebo	1	0	3	4	4	4	4	4	0	0	0	0	0	2	2		0	0	0	1	1	2		0	0	0	1	1	1	non assunto brufen ma forte mal di testa. manca la T a 4/6 ore
1000	32	Cetirizine/Placebo	1	0	3	5	4	5	4	4	0	0	0	2	2	2	2		0	0	0	1	1	2		0	1	0	1	2	2	non assunto brufen
1000	32	Cetirizine/Placebo	1	0	3	6	4	3	7	5	0	0	0	0	0	2	2		0	2	0	2	4	2		0	0	0	0	0	2	brufen 400 per forte mal di testa, effetti simili alla febbre senza sbalzi di T corporea
1000	32	Cetirizine/Placebo	1	0	3	7	4	4	7	6	0	0	0	1	1	2	2		0	1	0	2	3	2		0	1	0	1	2	2	brufen 400 alle 7 per dolore alla testa tipo influenza. brufen 800 alle 21 per gli stessi sintomi
1000	32	Cetirizine/Placebo	1	0	3	8	4	4	2	2	0	1	0	1	2	2	2		0	0	0	1	1	2		0	0	0	1	1	1	la notte è passata senza problemi, non assunto alcun farmaco. manca la T a 4/6 ore
1000	32	Cetirizine/Placebo	1	0	3	9	4	4	4	3	0	0	0	1	1	2	2		0	0	0	1	1	2		0	0	0	1	1	1	la mattina forte sonnolenza. manca la T prima dell'iniezione
1000	32	Cetirizine/Placebo	1	0	3	10	4	3	4	3	0	0	0	0	0	2	2		0	0	0	1	1	2		0	1	0	1	2	2	la mattina forte sonnolenza
1000	32	Cetirizine/Placebo	1	0	3	11	4	3	3	3	0	0	0	1	1	2	2		0	0	0	0	0	2		0	0	0	0	0	1	sonnolenza al mattino
1000	32	Cetirizine/Placebo	1	0	3	12	4	3	7	4	0	0	0	0	0	2	2		0	2	0	2	4	2		0	0	0	2	2	2
1000	32	Cetirizine/Placebo	1	0	3	13
1000	32	Cetirizine/Placebo	1	0	3	14
1000	32	Cetirizine/Placebo	1	0	3	15
1000	32	Cetirizine/Placebo	1	0	3	16
1000	32	Cetirizine/Placebo	1	0	3	17
1000	32	Cetirizine/Placebo	1	0	3	18
1000	32	Cetirizine/Placebo	1	0	3	19
1000	32	Cetirizine/Placebo	1	0	3	20
1000	32	Cetirizine/Placebo	1	0	3	21
1000	32	Cetirizine/Placebo	1	0	3	22
1000	32	Cetirizine/Placebo	1	0	3	23
1000	32	Cetirizine/Placebo	1	0	3	24
1000	32	Cetirizine/Placebo	1	0	3	25
1000	32	Cetirizine/Placebo	1	0	3	26
1000	32	Cetirizine/Placebo	1	0	3	27
1000	32	Cetirizine/Placebo	1	0	3	28
1000	32	Cetirizine/Placebo	1	0	3	29
1000	32	Cetirizine/Placebo	1	0	3	30
1000	33	Cetirizine/Placebo	1	0	2	1	4	5	6.5	7	0	0	0	1	1	2	2		0	0	0	1	1	2		0	0	0	2	2	2
1000	33	Cetirizine/Placebo	1	0	2	2	4	4	6.5	7.5	0	0	0	1	1	2	2		0	1	1	2	4	2		0	0	0	2	2	2
1000	33	Cetirizine/Placebo	1	0	2	3	4	5	7.5	8	0	0	0	1	1	2	2		0	1	0	2	3	2		0	1	0	2	3	2
1000	33	Cetirizine/Placebo	1	0	2	4	4	5	7	8	0	0	0	0	0	2	2		0	1	0	2	3	2		0	1	0	2	3	2
1000	33	Cetirizine/Placebo	1	0	2	5	4	5	6.5	7.5	0	0	0	1	1	2	2		0	0	0	1	1	2		0	1	0	1	2	2
1000	33	Cetirizine/Placebo	1	0	2	6	4	5	7	8	0	0	0	1	1	2	2		0	1	0	2	3	2		0	1	0	2	3	2
1000	33	Cetirizine/Placebo	1	0	2	7	4	4	8	8	0	0	0	1	1	2	2		0	2	0	2	4	2		0	1	0	1	2	2
1000	33	Cetirizine/Placebo	1	0	2	8	4	4.2	7.5	7.5	0	0	0	1	1	2	2		0	1	0	2	3	2		0	1	0	1	2	2
1000	33	Cetirizine/Placebo	1	0	2	9	4	5	8	8	0	0	0	1	1	2	2		0	1	0	1	2	2		0	1	0	1	2	2
1000	33	Cetirizine/Placebo	1	0	2	10	4	3.5	8	8	0	0	0	1	1	2	2		0	1	0	1	2	2		0	0	0	2	2	2
1000	33	Cetirizine/Placebo	1	0	2	11
1000	33	Cetirizine/Placebo	1	0	2	12
1000	33	Cetirizine/Placebo	1	0	2	13
1000	33	Cetirizine/Placebo	1	0	2	14
1000	33	Cetirizine/Placebo	1	0	2	15
1000	33	Cetirizine/Placebo	1	0	2	16
1000	33	Cetirizine/Placebo	1	0	2	17
1000	33	Cetirizine/Placebo	1	0	2	18
1000	33	Cetirizine/Placebo	1	0	2	19
1000	33	Cetirizine/Placebo	1	0	2	20
1000	33	Cetirizine/Placebo	1	0	2	21
1000	33	Cetirizine/Placebo	1	0	2	22
1000	33	Cetirizine/Placebo	1	0	2	23
1000	33	Cetirizine/Placebo	1	0	2	24
1000	33	Cetirizine/Placebo	1	0	2	25
1000	33	Cetirizine/Placebo	1	0	2	26
1000	33	Cetirizine/Placebo	1	0	2	27
1000	33	Cetirizine/Placebo	1	0	2	28
1000	33	Cetirizine/Placebo	1	0	2	29
1000	33	Cetirizine/Placebo	1	0	2	30
1000	33	Cetirizine/Placebo	1	0	3	1	4	5.5	7	7.5	0	0	0	1	1	2	2		0	1	0	1	2	2		0	0	0	2	2	2
1000	33	Cetirizine/Placebo	1	0	3	2	4	4	6.5	6.5	0	0	0	1	1	2	2		0	0	0	1	1	2		0	0	0	1	1	1
1000	33	Cetirizine/Placebo	1	0	3	3	4	3.5	7	7.5	0	0	0	1	1	2	2		0	0	0	2	2	2		0	0	0	2	2	2
1000	33	Cetirizine/Placebo	1	0	3	4	4	4.5	7	7	0	0	0	1	1	2	2		0	1	0	2	3	2		0	0	0	2	2	2
1000	33	Cetirizine/Placebo	1	0	3	5	4	4	7	8	0	1	0	1	2	2	2		0	1	0	2	3	2		0	1	0	2	3	2
1000	33	Cetirizine/Placebo	1	0	3	6	4	4.5	8	7	0	0	0	2	2	2	2		0	1	1	1	3	2		0	0	0	1	1	2	preso Spasmomen 40mg
1000	33	Cetirizine/Placebo	1	0	3	7	4	5	7	8	0	0	0	1	1	2	2		0	0	0	2	2	2		0	0	0	2	2	2
1000	33	Cetirizine/Placebo	1	0	3	8	4	4	6.5	8	0	0	0	1	1	2	2		0	0	0	1	1	2		0	0	0	2	2	2
1000	33	Cetirizine/Placebo	1	0	3	9	4	4.5	7	7	0	0	0	2	2	2	2		0	0	0	2	2	2		0	0	0	1	1	2
1000	33	Cetirizine/Placebo	1	0	3	10	4	4.5	7	7	0	0	0	1	1	2	2		0	0	0	1	1	2		0	0	0	2	2	2
1000	33	Cetirizine/Placebo	1	0	3	11	4	4	6.5	6.5	0	0	0	1	1	2	2		0	1	0	1	2	2		0	0	0	1	1	2
1000	33	Cetirizine/Placebo	1	0	3	12
1000	33	Cetirizine/Placebo	1	0	3	13
1000	33	Cetirizine/Placebo	1	0	3	14
1000	33	Cetirizine/Placebo	1	0	3	15
1000	33	Cetirizine/Placebo	1	0	3	16
1000	33	Cetirizine/Placebo	1	0	3	17
1000	33	Cetirizine/Placebo	1	0	3	18
1000	33	Cetirizine/Placebo	1	0	3	19
1000	33	Cetirizine/Placebo	1	0	3	20
1000	33	Cetirizine/Placebo	1	0	3	21
1000	33	Cetirizine/Placebo	1	0	3	22
1000	33	Cetirizine/Placebo	1	0	3	23
1000	33	Cetirizine/Placebo	1	0	3	24
1000	33	Cetirizine/Placebo	1	0	3	25
1000	33	Cetirizine/Placebo	1	0	3	26
1000	33	Cetirizine/Placebo	1	0	3	27
1000	33	Cetirizine/Placebo	1	0	3	28
1000	33	Cetirizine/Placebo	1	0	3	29
1000	33	Cetirizine/Placebo	1	0	3	30
1000	34	Placebo/Cetirizine	1	0	2	1	3	1	1	4	0	0	0	0	0	2	2		0	1	1	1	3	2		0	0	0	2	2	2	mezza compressa di brufen 400 per mal di testa alle 5.30
1000	34	Placebo/Cetirizine	1	0	2	2	3	4	2	1	0	0	0	1	1	2	2		0	0	0	1	1	2		0	0	0	0	0	1
1000	34	Placebo/Cetirizine	1	0	2	3	3	1	2	2	0	0	0	0	0	2	2		0	1	1	1	3	2		0	0	0	1	1	2	brufen 400 mezza compressa alle 5.15 per mal di testa
1000	34	Placebo/Cetirizine	1	0	2	4	3	1	2	0	0	0	0	0	0	2	2		1	0	1	1	3	2		0	0	0	0	0	2	mezza compressa brufen 40 0alle 24 per mal di testa e dolore articolare mano
1000	34	Placebo/Cetirizine	1	0	2	5	3	2	2	1	0	0	0	0	0	2	2		0	0	0	0	0	2		0	0	0	0	0	1
1000	34	Placebo/Cetirizine	1	0	2	6	3	1	1	1	0	1	0	0	1	2	2		0	1	1	0	2	2		0	0	0	0	0	2	mezza compressa brufen 400 alle 6.30 del 15 marzo per mal di testa
1000	34	Placebo/Cetirizine	1	0	2	7	3	0	1	2	0	0	0	0	0	2	2		0	0	1	0	1	2		0	0	0	1	1	1
1000	34	Placebo/Cetirizine	1	0	2	8	3	1	1	0	0	0	0	0	0	2	2		0	0	0	1	1	2		0	0	0	0	0	1
1000	34	Placebo/Cetirizine	1	0	2	9	3	1	1	1	0	0	0	0	0	2	2		0	0	0	1	1	2		0	0	0	0	0	1
1000	34	Placebo/Cetirizine	1	0	2	10	3	0	1	3	0	0	0	0	0	2	2		0	0	0	1	1	2		3	1	1	2	7	2	mezza compressa di brufen 400 alla 4.00 del 24 marzo per forte mal di testa
1000	34	Placebo/Cetirizine	1	0	2	11	3	1	1	0	0	0	0	0	0	2	2		0	0	0	1	1	2		0	0	0	0	0	1
1000	34	Placebo/Cetirizine	1	0	2	12
1000	34	Placebo/Cetirizine	1	0	2	13
1000	34	Placebo/Cetirizine	1	0	2	14
1000	34	Placebo/Cetirizine	1	0	2	15
1000	34	Placebo/Cetirizine	1	0	2	16
1000	34	Placebo/Cetirizine	1	0	2	17
1000	34	Placebo/Cetirizine	1	0	2	18
1000	34	Placebo/Cetirizine	1	0	2	19
1000	34	Placebo/Cetirizine	1	0	2	20
1000	34	Placebo/Cetirizine	1	0	2	21
1000	34	Placebo/Cetirizine	1	0	2	22
1000	34	Placebo/Cetirizine	1	0	2	23
1000	34	Placebo/Cetirizine	1	0	2	24
1000	34	Placebo/Cetirizine	1	0	2	25
1000	34	Placebo/Cetirizine	1	0	2	26
1000	34	Placebo/Cetirizine	1	0	2	27
1000	34	Placebo/Cetirizine	1	0	2	28
1000	34	Placebo/Cetirizine	1	0	2	29
1000	34	Placebo/Cetirizine	1	0	2	30
1000	34	Placebo/Cetirizine	1	0	3	1	3	0	1	2	0	0	0	0	0	2	2		0	0	0	0	0	2		0	0	0	1	1	1
1000	34	Placebo/Cetirizine	1	0	3	2	3	0	1	2	0	0	0	0	0	2	2		0	0	1	0	1	2		0	0	0	1	1	1
1000	34	Placebo/Cetirizine	1	0	3	3	3	0	1	2	0	0	0	0	0	2	2		0	0	2	0	2	2		0	0	0	1	1	2
1000	34	Placebo/Cetirizine	1	0	3	4	3	1	1	0	0	0	0	0	0	2	2		0	0	1	0	1	2		0	0	0	0	0	1
1000	34	Placebo/Cetirizine	1	0	3	5	3	0	3	0	0	0	0	0	0	2	2		0	0	1	0	1	2		0	0	0	0	0	1	mezza compressa brufen 400 per forte mal di testa
1000	34	Placebo/Cetirizine	1	0	3	6	3	1	1	0	0	0	0	1	1	2	2		0	0	1	0	1	2		0	0	0	0	0	1
1000	34	Placebo/Cetirizine	1	0	3	7	3	1	2	0	0	0	0	0	0	2	2		0	0	1	0	1	2		0	0	0	0	0	1
1000	34	Placebo/Cetirizine	1	0	3	8	3	0.2	1	0	0	0	0	0	0	2	2		0	0	0	0	0	2		0	0	0	0	0	1
1000	34	Placebo/Cetirizine	1	0	3	9	3	0	1	0	0	0	0	0	0	2	2		0	0	0	0	0	2		0	0	0	0	0	1
1000	34	Placebo/Cetirizine	1	0	3	10	3	0	1	1	0	0	0	0	0	2	2		0	0	1	1	2	2		0	0	0	1	1	2
1000	34	Placebo/Cetirizine	1	0	3	11	3	1	1	2	0	0	0	0	0	2	2		0	0	1	0	1	2		0	0	0	1	1	1
1000	34	Placebo/Cetirizine	1	0	3	12	3	1	2	0	0	0	0	0	0	2	2		0	0	0	0	0	2		0	0	0	0	0	1
1000	34	Placebo/Cetirizine	1	0	3	13
1000	34	Placebo/Cetirizine	1	0	3	14
1000	34	Placebo/Cetirizine	1	0	3	15
1000	34	Placebo/Cetirizine	1	0	3	16
1000	34	Placebo/Cetirizine	1	0	3	17
1000	34	Placebo/Cetirizine	1	0	3	18
1000	34	Placebo/Cetirizine	1	0	3	19
1000	34	Placebo/Cetirizine	1	0	3	20
1000	34	Placebo/Cetirizine	1	0	3	21
1000	34	Placebo/Cetirizine	1	0	3	22
1000	34	Placebo/Cetirizine	1	0	3	23
1000	34	Placebo/Cetirizine	1	0	3	24
1000	34	Placebo/Cetirizine	1	0	3	25
1000	34	Placebo/Cetirizine	1	0	3	26
1000	34	Placebo/Cetirizine	1	0	3	27
1000	34	Placebo/Cetirizine	1	0	3	28
1000	34	Placebo/Cetirizine	1	0	3	29
1000	34	Placebo/Cetirizine	1	0	3	30
1000	35	Cetirizine/Placebo	1	0	2	1	3	6		6	0	0	0	1	1	2	1	2						2		0	1	0	0	1	1	non è stata riportata intensità dei dolori muscolari e dei brividi al basale; dei brividi e della debolezza al tempo B
1000	35	Cetirizine/Placebo	1	0	2	2	3	7	7	6	0	0	0	0	0	2	2		0	0	0	0	0	2		0	1	0	1	2	2	moment act 1 compressa alle 10.40 per mal di testa. non riportato intensità dei brividi a 12/15 ore
1000	35	Cetirizine/Placebo	1	0	2	3	3	7	6	6	0	0	0	0	0	2	2		0	1	0	0	1	2		0	1	0	1	2	2	manca intensità dei brividi e della debolezza a 4/6 ore e dei brividi a 12715 ORE
1000	35	Cetirizine/Placebo	1	0	2	4	3	7	7	6	0	0	0	0	0	2	2		0	0	0	0	0	2		0	1	1	1	3	2	alle 9 una compressa di moment act per mal di testa e gambe. manca intensità dei sintomi a 4/6 ore
1000	35	Cetirizine/Placebo	1	0	2	5	3	7	6	7	0	0	0	0	0	2	2		0	0	0	0	0	2		0	1	0	0	1	1
1000	35	Cetirizine/Placebo	1	0	2	6	3	7	7	7	0	0	0	0	0	2	2		0	0	0	0	0	2		0	1	0	0	1	1
1000	35	Cetirizine/Placebo	1	0	2	7	3	7	7	7	0	1	0	0	1	2	2		0	1	0	1	2	2		0	1	0	0	1	2	MANCANO INTENSITà DEI BRIVIDI A 4/6 ORE, MANCANO INTESITà BRIVIDI E DEBOLEZZA AL BASALE
1000	35	Cetirizine/Placebo	1	0	2	8	3	8	7	6	0	0	0	0	0	2	2		0	0	0	0	0	2		0	1	0	0	1	1	ore 11 una compressa di moment act per dolore testa e gambe
1000	35	Cetirizine/Placebo	1	0	2	9	3	7	7	7	0	1	0	0	1	2	2		0	1	0	0	1	2		0	1	0	0	1	1
1000	35	Cetirizine/Placebo	1	0	2	10	3	8	7	7	0	0	0	0	0	2	2		0	1	0	0	1	2		0	1	0	0	1	1
1000	35	Cetirizine/Placebo	1	0	2	11	3	8	7	7	0	0	0	0	0	2	2		0	1	0	0	1	2		0	0	0	0	0	1
1000	35	Cetirizine/Placebo	1	0	2	12	3	7	7	8	0	0	0	0	0	2	2		0	0	0	0	0	2		0	0	0	0	0	1
1000	35	Cetirizine/Placebo	1	0	2	13
1000	35	Cetirizine/Placebo	1	0	2	14
1000	35	Cetirizine/Placebo	1	0	2	15
1000	35	Cetirizine/Placebo	1	0	2	16
1000	35	Cetirizine/Placebo	1	0	2	17
1000	35	Cetirizine/Placebo	1	0	2	18
1000	35	Cetirizine/Placebo	1	0	2	19
1000	35	Cetirizine/Placebo	1	0	2	20
1000	35	Cetirizine/Placebo	1	0	2	21
1000	35	Cetirizine/Placebo	1	0	2	22
1000	35	Cetirizine/Placebo	1	0	2	23
1000	35	Cetirizine/Placebo	1	0	2	24
1000	35	Cetirizine/Placebo	1	0	2	25
1000	35	Cetirizine/Placebo	1	0	2	26
1000	35	Cetirizine/Placebo	1	0	2	27
1000	35	Cetirizine/Placebo	1	0	2	28
1000	35	Cetirizine/Placebo	1	0	2	29
1000	35	Cetirizine/Placebo	1	0	2	30
1000	35	Cetirizine/Placebo	1	0	3	1	3	2	2	2	0	0	0	0	0	2	2		0	0	0	0	0	2		0	1	0	0	1	1	11.20 assunta una compressa di moment act per mal di testa e gambe
1000	35	Cetirizine/Placebo	1	0	3	2	3	2	3	2	0	0	0	0	0	2	2		0	0	0	0	0	2		0	0	0	0	0	1	ore 20.35 una compressa di momendol per mal di testa
1000	35	Cetirizine/Placebo	1	0	3	3	3	2	2	2	0	0	0	0	0	2	2		0	0	0	0	0	2		0	0	0	0	0	1
1000	35	Cetirizine/Placebo	1	0	3	4	3	2	2	2	0	0	0	0	0	2	2		0	0	0	0	0	2		0	0	0	0	0	1
1000	35	Cetirizine/Placebo	1	0	3	5	3	2	2	3	0	0	0	0	0	2	2		0	0	0	0	0	2		0	0	0	0	0	1
1000	35	Cetirizine/Placebo	1	0	3	6	3	2	3	2	0	0	0	0	0	2	2		0	1	0	0	1	2		0	0	0	0	0	1
1000	35	Cetirizine/Placebo	1	0	3	7	3	2	2	3	0	0	0	0	0	2	2		0	0	0	0	0	2		0	0	0	0	0	1	ore 12.25 moment act per mal di testa
1000	35	Cetirizine/Placebo	1	0	3	8	3	2	2	2	0	0	0	0	0	2	2		0	0	0	0	0	2		0	0	0	0	0	1
1000	35	Cetirizine/Placebo	1	0	3	9	3	2	3	2	0	0	0	0	0	2	2		0	0	0	0	0	2		0	0	0	0	0	1
1000	35	Cetirizine/Placebo	1	0	3	10	3	2	2	3	0	0	0	0	0	2	2		0	0	0	0	0	2		0	1	0	0	1	1	9.10 una compressa di moment act per mal di testa
1000	35	Cetirizine/Placebo	1	0	3	11	3	2	3	2	0	0	0	0	0	2	2		0	0	0	0	0	2		0	1	0	0	1	1
1000	35	Cetirizine/Placebo	1	0	3	12	3	2	2	3	0	0	0	0	0	2	2		0	0	0	0	0	2		0	0	0	0	0	1
1000	35	Cetirizine/Placebo	1	0	3	13	3	2	3	3	0	0	0	0	0	2	2		0	0	0	0	0	2		0	1	0	0	1	1
1000	35	Cetirizine/Placebo	1	0	3	14	3	2	2	2	0	0	0	0	0	2	2		0	0	0	0	0	2		0	0	0	0	0	1
1000	35	Cetirizine/Placebo	1	0	3	15
1000	35	Cetirizine/Placebo	1	0	3	16
1000	35	Cetirizine/Placebo	1	0	3	17
1000	35	Cetirizine/Placebo	1	0	3	18
1000	35	Cetirizine/Placebo	1	0	3	19
1000	35	Cetirizine/Placebo	1	0	3	20
1000	35	Cetirizine/Placebo	1	0	3	21
1000	35	Cetirizine/Placebo	1	0	3	22
1000	35	Cetirizine/Placebo	1	0	3	23
1000	35	Cetirizine/Placebo	1	0	3	24
1000	35	Cetirizine/Placebo	1	0	3	25
1000	35	Cetirizine/Placebo	1	0	3	26
1000	35	Cetirizine/Placebo	1	0	3	27
1000	35	Cetirizine/Placebo	1	0	3	28
1000	35	Cetirizine/Placebo	1	0	3	29
1000	35	Cetirizine/Placebo	1	0	3	30
1000	37	Placebo/Cetirizine	1	0	2	1	3	0	0	3	0	0	0	0	0	2	2		0	0	0	0	0	2		0	2	0	2	4	2	Manca la T al basale. Tylenol 1000 (2 compresse) per dolori post puntura. Lansoprazolo 30mg (1 cpr) dopo la puntura. Brufen (1 cpr) dopo la puntura.
1000	37	Placebo/Cetirizine	1	0	2	2	3	0	0	2	0	0	0	0	0	2	2		0	0	0	0	0	2		0	1	0	1	2	2	tylenol 1000 per dolori post puntura. Lansoprazolo 30mg (1 cpr) dopo la puntura. Brufen (1 cpr) dopo la puntura.
1000	37	Placebo/Cetirizine	1	0	2	3	3	0	0	1	0	0	0	0	0	2	2		0	0	0	0	0	2		0	0	0	0	0	1	Lansoprazolo 30mg (1 cpr) dopo la puntura. Brufen (1 cpr) dopo la puntura.
1000	37	Placebo/Cetirizine	1	0	2	4	3	0	0	3	0	0	0	0	0	2	2		0	0	0	0	0	2		0	2	2	2	6	2	Tylenol 1000 per dolori post puntura. Lansoprazolo 30mg (1 cpr) dopo la puntura. Brufen (1 cpr) dopo la puntura.
1000	37	Placebo/Cetirizine	1	0	2	5	3	0	0	0	0	0	0	0	0	2	2		0	0	0	0	0	2		0	0	0	0	0	1	Lansoprazolo 30mg (1 cpr) dopo la puntura. Brufen (1 cpr) dopo la puntura.
1000	37	Placebo/Cetirizine	1	0	2	6	3	0	0	3	0	0	0	0	0	2	2		0	0	0	0	0	2		0	2	0	2	4	2	Tylenol 1000 per dolori post puntura. Lansoprazolo 30mg (1 cpr) dopo la puntura. Brufen (1 cpr) dopo la puntura.
1000	37	Placebo/Cetirizine	1	0	2	7	3	0	0	3	0	0	0	0	0	2	2		0	0	0	0	0	2		0	2	0	2	4	2	Tylenol 1000 per dolori post puntura. Lansoprazolo 30mg (1 cpr) dopo la puntura. Brufen (1 cpr) dopo la puntura.
1000	37	Placebo/Cetirizine	1	0	2	8	3	0	0	5	0	0	0	0	0	2	2		0	0	0	0	0	2		0	2	0	2	4	2	Tylenol 1000 per dolori post puntura. Lansoprazolo 30mg (1 cpr) dopo la puntura. Brufen (1 cpr) dopo la puntura.
1000	37	Placebo/Cetirizine	1	0	2	9	3	0	0	4	0	0	0	0	0	2	2		0	0	0	0	0	2		0	2	0	2	4	2	Tylenol 1000 per dolori post puntura. Lansoprazolo 30mg (1 cpr) dopo la puntura. Brufen (1 cpr) dopo la puntura.
1000	37	Placebo/Cetirizine	1	0	2	10	3	0	0	0	0	0	0	0	0	2	2		0	0	0	0	0	2		0	0	0	0	0	1	Lansoprazolo 30mg (1 cpr) dopo la puntura. Brufen (1 cpr) dopo la puntura.
1000	37	Placebo/Cetirizine	1	0	2	11	3	0	0	4	0	0	0	0	0	2	2		0	0	0	0	0	2		0	2	0	2	4	2	Tylenol 1000 per dolori post puntura. Lansoprazolo 30mg (1 cpr) dopo la puntura. Brufen (1 cpr) dopo la puntura.
1000	37	Placebo/Cetirizine	1	0	2	12	3	0	0	0	0	0	0	0	0	2	2		0	0	0	0	0	2		0	0	0	0	0	1	Lansoprazolo 30mg (1 cpr) dopo la puntura. Brufen (1 cpr) dopo la puntura.
1000	37	Placebo/Cetirizine	1	0	2	13
1000	37	Placebo/Cetirizine	1	0	2	14
1000	37	Placebo/Cetirizine	1	0	2	15
1000	37	Placebo/Cetirizine	1	0	2	16
1000	37	Placebo/Cetirizine	1	0	2	17
1000	37	Placebo/Cetirizine	1	0	2	18
1000	37	Placebo/Cetirizine	1	0	2	19
1000	37	Placebo/Cetirizine	1	0	2	20
1000	37	Placebo/Cetirizine	1	0	2	21
1000	37	Placebo/Cetirizine	1	0	2	22
1000	37	Placebo/Cetirizine	1	0	2	23
1000	37	Placebo/Cetirizine	1	0	2	24
1000	37	Placebo/Cetirizine	1	0	2	25
1000	37	Placebo/Cetirizine	1	0	2	26
1000	37	Placebo/Cetirizine	1	0	2	27
1000	37	Placebo/Cetirizine	1	0	2	28
1000	37	Placebo/Cetirizine	1	0	2	29
1000	37	Placebo/Cetirizine	1	0	2	30
1000	37	Placebo/Cetirizine	1	0	3	1	3	0	0	0	0	0	0	0	0	2	2		0	0	0	0	0	2		0	0	0	0	0	1	Lansoprazolo 30mg (1 cpr) dopo la puntura. Brufen (1 cpr) dopo la puntura.
1000	37	Placebo/Cetirizine	1	0	3	2	3	0	0	0	0	0	0	0	0	2	2		0	0	0	0	0	2		0	0	0	0	0	1	Lansoprazolo 30mg (1 cpr) dopo la puntura. Brufen (1 cpr) dopo la puntura.
1000	37	Placebo/Cetirizine	1	0	3	3	3	0	0	1	0	0	0	0	0	2	2		0	0	0	0	0	2		0	0	0	0	0	1	Lansoprazolo 30mg (1 cpr) dopo la puntura. Brufen (1 cpr) dopo la puntura.
1000	37	Placebo/Cetirizine	1	0	3	4	3	0	0	1	0	0	0	0	0	2	2		0	0	0	0	0	2		0	0	0	0	0	1	Lansoprazolo 30mg (1 cpr) dopo la puntura. Brufen (1 cpr) dopo la puntura.
1000	37	Placebo/Cetirizine	1	0	3	5	3	0	0	1	0	0	0	0	0	2	2		0	0	0	0	0	2		0	1	0	1	2	2	Lansoprazolo 30mg (1 cpr) dopo la puntura. Brufen (1 cpr) dopo la puntura.
1000	37	Placebo/Cetirizine	1	0	3	6	3	0	0	3	0	0	0	0	0	2	2		0	0	0	0	0	2		0	0	0	1	1	1	tylenol 1000 per forte mal di testa Lansoprazolo 30mg (1 cpr) dopo la puntura. Brufen (1 cpr) dopo la puntura.
1000	37	Placebo/Cetirizine	1	0	3	7	3	0	0	4	0	0	0	0	0	2	2		0	0	0	0	0	2		0	2	0	2	4	2	tylenol 1000 Lansoprazolo 30mg (1 cpr) dopo la puntura. Brufen (1 cpr) dopo la puntura.
1000	37	Placebo/Cetirizine	1	0	3	8	3	0	0	2	0	0	0	0	0	2	2		0	0	0	0	0	2		0	0	0	1	1	1	novalgina 15 gocce per forte mal di testa Lansoprazolo 30mg (1 cpr) dopo la puntura. Brufen (1 cpr) dopo la puntura.
1000	37	Placebo/Cetirizine	1	0	3	9	3	0	0	1	0	0	0	0	0	2	2		0	0	0	0	0	2		0	1	0	1	2	2	novalgina 15 gocce alle 13 per mal di testa Lansoprazolo 30mg (1 cpr) dopo la puntura. Brufen (1 cpr) dopo la puntura.
1000	37	Placebo/Cetirizine	1	0	3	10	3	0	0	0	0	0	0	0	0	2	2		0	0	0	0	0	2		0	0	0	0	0	1	Lansoprazolo 30mg (1 cpr) dopo la puntura. Brufen (1 cpr) dopo la puntura.
1000	37	Placebo/Cetirizine	1	0	3	11	3	0	0	0	0	0	0	0	0	2	2		0	0	0	0	0	2		0	0	0	0	0	1	tylenol 1000 ore 15 per stanchezza Lansoprazolo 30mg (1 cpr) dopo la puntura. Brufen (1 cpr) dopo la puntura.
1000	37	Placebo/Cetirizine	1	0	3	12	3	0	0	0	0	0	0	0	0	2	2		0	0	0	0	0	2		0	0	0	0	0	1	tylenol 1000 ore 13 Lansoprazolo 30mg (1 cpr) dopo la puntura. Brufen (1 cpr) dopo la puntura.
1000	37	Placebo/Cetirizine	1	0	3	13	3	0	0	1	0	0	0	0	0	2	2		0	0	0	0	0	2		0	1	0	1	2	2	Lansoprazolo 30mg (1 cpr) dopo la puntura. Brufen (1 cpr) dopo la puntura.
1000	37	Placebo/Cetirizine	1	0	3	14
1000	37	Placebo/Cetirizine	1	0	3	15
1000	37	Placebo/Cetirizine	1	0	3	16
1000	37	Placebo/Cetirizine	1	0	3	17
1000	37	Placebo/Cetirizine	1	0	3	18
1000	37	Placebo/Cetirizine	1	0	3	19
1000	37	Placebo/Cetirizine	1	0	3	20
1000	37	Placebo/Cetirizine	1	0	3	21
1000	37	Placebo/Cetirizine	1	0	3	22
1000	37	Placebo/Cetirizine	1	0	3	23
1000	37	Placebo/Cetirizine	1	0	3	24
1000	37	Placebo/Cetirizine	1	0	3	25
1000	37	Placebo/Cetirizine	1	0	3	26
1000	37	Placebo/Cetirizine	1	0	3	27
1000	37	Placebo/Cetirizine	1	0	3	28
1000	37	Placebo/Cetirizine	1	0	3	29
1000	37	Placebo/Cetirizine	1	0	3	30
1000	38	Placebo/Cetirizine	1	0	2	1	1	1	3	3	0	0	0	0	0	2	2		0	1	0	1	2	2		0	1	0	1	2	2	tachipirina 1000 una compressa alle 22.15 per dolori articolari e una alle 9.30 per lo stesso motivo
1000	38	Placebo/Cetirizine	1	0	2	2	1	1	4	4	0	0	0	0	0	2	2		0	1	0	1	2	2		0	1	1	1	3	2	una cpr di tachipirina 1000 alle 22.15 per dolori muscolari e una alle 9.30 per dolori articolari
1000	38	Placebo/Cetirizine	1	0	2	3	1	2	6	4	0	0	0	0	0	2	2		0	1	1	1	3	2		0	0	0	1	1	2	la T a 4/6 ore e a 12/15 ORE non è stata riportata. tachipirina 1000 alle 23 per brividi e dolori muscolari e alle 08.30 per dolori muscolari
1000	38	Placebo/Cetirizine	1	0	2	4	1	3	3	4	0	0	0	0	0	2	2		0	0	0	0	0	2		0	1	1	1	3	2	1 cpr di tachipirina 1000 alle 22.30 ed una alle 9.30 per dolori articolari
1000	38	Placebo/Cetirizine	1	0	2	5
1000	38	Placebo/Cetirizine	1	0	2	6
1000	38	Placebo/Cetirizine	1	0	2	7
1000	38	Placebo/Cetirizine	1	0	2	8
1000	38	Placebo/Cetirizine	1	0	2	9
1000	38	Placebo/Cetirizine	1	0	2	10
1000	38	Placebo/Cetirizine	1	0	2	11
1000	38	Placebo/Cetirizine	1	0	2	12
1000	38	Placebo/Cetirizine	1	0	2	13
1000	38	Placebo/Cetirizine	1	0	2	14
1000	38	Placebo/Cetirizine	1	0	2	15
1000	38	Placebo/Cetirizine	1	0	2	16
1000	38	Placebo/Cetirizine	1	0	2	17
1000	38	Placebo/Cetirizine	1	0	2	18
1000	38	Placebo/Cetirizine	1	0	2	19
1000	38	Placebo/Cetirizine	1	0	2	20
1000	38	Placebo/Cetirizine	1	0	2	21
1000	38	Placebo/Cetirizine	1	0	2	22
1000	38	Placebo/Cetirizine	1	0	2	23
1000	38	Placebo/Cetirizine	1	0	2	24
1000	38	Placebo/Cetirizine	1	0	2	25
1000	38	Placebo/Cetirizine	1	0	2	26
1000	38	Placebo/Cetirizine	1	0	2	27
1000	38	Placebo/Cetirizine	1	0	2	28
1000	38	Placebo/Cetirizine	1	0	2	29
1000	38	Placebo/Cetirizine	1	0	2	30
1000	38	Placebo/Cetirizine	1	0	3	1	1	1	3	3	0	0	0	0	0	2	2		0	0	0	0	0	2		0	1	0	0	1	1	la T a 12/15 non è stata riportata. Tachipirina 1000 alle 22.30 e una alle 9.30
1000	38	Placebo/Cetirizine	1	0	3	2	1	2	2	2	0	0	0	0	0	2	2		0	0	0	0	0	2		0	0	0	0	0	1	tachipirina 1000 alle 22.45 e alle 9.30
1000	38	Placebo/Cetirizine	1	0	3	3	1	2	2	2	0	0	0	0	0	2	2		0	0	0	0	0	2		0	0	0	0	0	1	tachipirina 1000 alle 21.30 e alle 9.50
1000	38	Placebo/Cetirizine	1	0	3	4	1	2	2	5	0	0	0	0	0	2	2		0	0	0	0	0	2		0	1	0	2	3	2	intensità brividi a 12/15 ORE NON riportata. tachipirina 1000 alle 21.40 e alle 9.30
1000	38	Placebo/Cetirizine	1	0	3	5
1000	38	Placebo/Cetirizine	1	0	3	6
1000	38	Placebo/Cetirizine	1	0	3	7
1000	38	Placebo/Cetirizine	1	0	3	8
1000	38	Placebo/Cetirizine	1	0	3	9
1000	38	Placebo/Cetirizine	1	0	3	10
1000	38	Placebo/Cetirizine	1	0	3	11
1000	38	Placebo/Cetirizine	1	0	3	12
1000	38	Placebo/Cetirizine	1	0	3	13
1000	38	Placebo/Cetirizine	1	0	3	14
1000	38	Placebo/Cetirizine	1	0	3	15
1000	38	Placebo/Cetirizine	1	0	3	16
1000	38	Placebo/Cetirizine	1	0	3	17
1000	38	Placebo/Cetirizine	1	0	3	18
1000	38	Placebo/Cetirizine	1	0	3	19
1000	38	Placebo/Cetirizine	1	0	3	20
1000	38	Placebo/Cetirizine	1	0	3	21
1000	38	Placebo/Cetirizine	1	0	3	22
1000	38	Placebo/Cetirizine	1	0	3	23
1000	38	Placebo/Cetirizine	1	0	3	24
1000	38	Placebo/Cetirizine	1	0	3	25
1000	38	Placebo/Cetirizine	1	0	3	26
1000	38	Placebo/Cetirizine	1	0	3	27
1000	38	Placebo/Cetirizine	1	0	3	28
1000	38	Placebo/Cetirizine	1	0	3	29
1000	38	Placebo/Cetirizine	1	0	3	30
1000	39	Placebo/Cetirizine	1	0	2	1	3	2	8	8	0	1	0	2	3	2	2		1	3	2	3	9	2		0	2	0	3	5	2	riopangel 1 bustina per reflusso gastrico
1000	39	Placebo/Cetirizine	1	0	2	2	3	3	4	2	0	2	1	1	4	2	2		0	1	1	2	4	2		0	1	0	2	3	2	brufen 600 dopo 30 min dall'iniezione
1000	39	Placebo/Cetirizine	1	0	2	3	3	1	7	1	0	0	0	1	1	2	2		0	2	1	2	5	2		0	0	0	1	1	2	riopangel 1 bustina per reflusso gastrico
1000	39	Placebo/Cetirizine	1	0	2	4	3	4	4	5	0	0	1	2	3	2	2		0	0	0	2	2	2		0	0	0	1	1	2	sensibilità cutanei, bruciori ai piedi
1000	39	Placebo/Cetirizine	1	0	2	5	3	4	6	5	0	0	0	1	1	2	2		0	2	0	3	5	2		0	1	0	2	3	2
1000	39	Placebo/Cetirizine	1	0	2	6	3	6	6	5	0	1	0	2	3	2	2		0	1	1	2	4	2		0	1	0	2	3	2	EMICRANIA EMISFERO SN, tensione e secchezza occhio sx
1000	39	Placebo/Cetirizine	1	0	2	7	3	6	5	4	0	1	1	2	4	2	2		0	1	1	1	3	2		0	1	0	2	3	2	durante la notte dolori muscolari, brividi e sudorazione
1000	39	Placebo/Cetirizine	1	0	2	8	3	7.5	4	5	0	1	0	2	3	2	2		0	1	1	2	4	2		0	0	0	2	2	2	emicrania, dolori articolari, sudorazione durante la mattina
1000	39	Placebo/Cetirizine	1	0	2	9	3	7	6	6	0	1	0	2	3	2	2		0	1	1	2	4	2		0	0	1	2	3	2	emicrania, sudorazione, fotofobia
1000	39	Placebo/Cetirizine	1	0	2	10	3	7	7	5	0	1	1	2	4	2	2		0	1	1	2	4	2		0	0	1	2	3	2	fotofobia
1000	39	Placebo/Cetirizine	1	0	2	11	3	8	5	5.5	0	2	1	2	5	2	2		0	0	0	1	1	2		0	1	0	1	2	2	dolore alle caviglie, abbondante sudorazione, infiammazione alla gola. sete fotofotobia. due sintomi incomprensibili Valdoxame 25mg per ansia e insonnia
1000	39	Placebo/Cetirizine	1	0	2	12	3	7	6	3	0	1	1	2	4	2	2		0	1	1	2	4	2		0	1	0	2	3	2	Valdoxame 25 mg
1000	39	Placebo/Cetirizine	1	0	2	13	-1								0																1	la tredicesima iniezione on è stata eseguita. siamo stati costretti ad immettere dei valori fasulli per contiuare con l'inserimento dati. impossibile cancellare la pagina
1000	39	Placebo/Cetirizine	1	0	2	14
1000	39	Placebo/Cetirizine	1	0	2	15
1000	39	Placebo/Cetirizine	1	0	2	16
1000	39	Placebo/Cetirizine	1	0	2	17
1000	39	Placebo/Cetirizine	1	0	2	18
1000	39	Placebo/Cetirizine	1	0	2	19
1000	39	Placebo/Cetirizine	1	0	2	20
1000	39	Placebo/Cetirizine	1	0	2	21
1000	39	Placebo/Cetirizine	1	0	2	22
1000	39	Placebo/Cetirizine	1	0	2	23
1000	39	Placebo/Cetirizine	1	0	2	24
1000	39	Placebo/Cetirizine	1	0	2	25
1000	39	Placebo/Cetirizine	1	0	2	26
1000	39	Placebo/Cetirizine	1	0	2	27
1000	39	Placebo/Cetirizine	1	0	2	28
1000	39	Placebo/Cetirizine	1	0	2	29
1000	39	Placebo/Cetirizine	1	0	2	30
1000	39	Placebo/Cetirizine	1	0	3	1	3	6	6	5	0	1	0	2	3	2	2		0	2	2	2	6	2		0	1	0	2	3	2
1000	39	Placebo/Cetirizine	1	0	3	2	3	6	8	6	0	1	1	2	4	2	2		0	2	1	2	5	2		0	1	0	2	3	2	brufen 3 ore dopo iniezione per dolori muscolari. dolori e debolezza gambe
1000	39	Placebo/Cetirizine	1	0	3	3	3	5	9	6	0	0	0	2	2	2	2		0	1	1	2	4	2		0	0	0	2	2	2	Biopan gel per gastralgia
1000	39	Placebo/Cetirizine	1	0	3	4	3	9	10	0	0	1	1	2	4	2	2		0	2	1	2	5	2		0	1	0	2	3	2	insonnia, nausea, secchezza oculare, fotofobia. non è riportato lo stato di malessere generale a 12/15 ore
1000	39	Placebo/Cetirizine	1	0	3	5	3	6	8	7	0	1	0	2	3	2	2		0	1	1	2	4	2		0	1	0	2	3	2	sudorazione, fotofobia, secchezza bocca e naso. intensità brividi al basale non riportata
1000	39	Placebo/Cetirizine	1	0	3	6	3	6	7	7	0	0	1	2	3	2	2		0	2	1	2	5	2		0	1	0	2	3	2	secchezza oculare, naso e bocca
1000	39	Placebo/Cetirizine	1	0	3	7	3	6.5	8	6	0	1	1	2	4	2	2		0	2	2	2	6	2		0	1	0	2	3	2	secchezza oculare e bocca. mancanza concentrazione
1000	39	Placebo/Cetirizine	1	0	3	8	3	5	6	6	0	1	1	2	4	2	2		0	2	1	2	5	2		0	1	0	3	4	2	fotofobia e nausea Plasil 10 ml
1000	39	Placebo/Cetirizine	1	0	3	9	3	7	8	7.5	0	1	0	2	3	2	2		0	2	2	2	6	2		0	1	0	2	3	2	fotofobia e sonnolenza
1000	39	Placebo/Cetirizine	1	0	3	10	3	6.5	8.5	7	0	1	1	2	4	2	2		0	2	1	2	5	2		0	1	0	2	3	2	sonnolenza e fotofobia
1000	39	Placebo/Cetirizine	1	0	3	11	3	7.5	8	5.5	0	1	0	2	3	2	2		0	1	0	2	3	2		0	1	0	2	3	2	crampi, secchezza della fauci
1000	39	Placebo/Cetirizine	1	0	3	12	3	7	8	7	0	1	0	2	3	2	2		0	0	2	2	4	2		0	0	0	2	2	2	tremori e secchezza oculare
1000	39	Placebo/Cetirizine	1	0	3	13	3	9	9	8	0	1	0	2	3	2	2		0	2	2	2	6	2		0	1	0	2	3	2
1000	39	Placebo/Cetirizine	1	0	3	14
1000	39	Placebo/Cetirizine	1	0	3	15
1000	39	Placebo/Cetirizine	1	0	3	16
1000	39	Placebo/Cetirizine	1	0	3	17
1000	39	Placebo/Cetirizine	1	0	3	18
1000	39	Placebo/Cetirizine	1	0	3	19
[truncated: 551 more rows]

## Sheet: DiaryLegend
	CENTER	ID_PATIENT	Name_code	pop_stat	dropind	ID_PATIENTVIS	ADIA_INJENR_1	ADIA_DATEINJE_2	ADIA_INTERFADMIN_4	ADIA_VAS_5	ADIA_VAS_15	ADIA_VAS_23	ADIA_BODYTEMP_6	ADIA_MUSCLE_7	ADIA_SHIVER_8	ADIA_DEBILITY_9	ADIA_TOTAL_10	ADIA_TABLET_11	ADIA_INTERFMADE_13	ADIA_INTERFMADESP_14	ADIA_BODYTEMP_16	ADIA_MUSCLE_17	ADIA_SHIVER_18	ADIA_DEBILITY_19	ADIA_TOTAL_20	ADIA_INTERFMADE_21	ADIA_INTERFMADESP_22	ADIA_BODYTEMP_24	ADIA_MUSCLE_25	ADIA_SHIVER_26	ADIA_DEBILITY_27	ADIA_TOTAL_28	ADIA_FLS_29	ADIA_COMMENTS_30
Variable	Site number	Patient number	Randomised sequence	Analysis population	Drop-out	Period code	Injection Number	Date of Injection	IFN ADMINISTERED	FluLikeSyndrome at 1h before injection	FluLikeSyndrome at 4h post injection	FluLikeSyndrome at 12/15h post injection	Body temperature at 1h before injection	Muscle pain at 0h	Chill at 1h before injection	Weakness at 1h before injection	Sum of FLS score at 1h before injection	Study drug taken?	IFN injection administered	IFN injection administered spec.	Body temperature at 4/6h post injection	Muscle pain at 4/6h post injection	Chill at at 4/6h post injection	Weakness at at 4/6h post injection	Sum of FLS score at 4/6h post injection	IFN injection administered	IFN injection administered spec.	Body temperature at 12/15h post injection	Muscle pain at 12/15h post injection	Chill at at 12/15h post injection	Weakness at 12/15h post injection	Sum of FLS score at 12/15h post injection	FLU like episode	Comments
Coding	1000=Site n.1			1=Yes; 0=No	1=Yes; 0=No	2=First period; 3=Second Period			1=IFNβ-1a IM; 2=IFNβ-1a SC 22; 3=IFNβ-1a SC 44; 4=IFNβ-1b	FLS as VAS 0=healthy…10=worst illness	FLS as VAS 0=healthy…10=worst illness	FLS as VAS 0=healthy…10=worst illness	0=Temp.<37.3°C; 1=Temp≥37.3°C and Temp.<37.8°C; 2=Temp≥37.8°C and Temp.<38.4°C; 3=Temp.≥38.4°C	0=Absent; 1=Mild; 2=Moderate; 3=Severe	0=Absent; 1=Mild; 2=Moderate; 3=Severe	0=Absent; 1=Mild; 2=Moderate; 3=Severe	Rangin within 0=No FLS and 12=the most severe FLS	2=Yes; 1=No	2=Yes; 1=No	1=Forgot; 2=Sleeping; 3=Other	0=Temp.<37.3°C; 1=Temp≥37.3°C and Temp.<37.8°C; 2=Temp≥37.8°C and Temp.<38.4°C; 3=Temp.≥38.4°C	0=Absent; 1=Mild; 2=Moderate; 3=Severe	0=Absent; 1=Mild; 2=Moderate; 3=Severe	0=Absent; 1=Mild; 2=Moderate; 3=Severe	Rangin within 0=No FLS and 12=the most severe FLS	2=Yes; 1=No	1=Forgot; 2=Sleeping; 3=Other	0=Temp.<37.3°C; 1=Temp≥37.3°C and Temp.<37.8°C; 2=Temp≥37.8°C and Temp.<38.4°C; 3=Temp.≥38.4°C	0=Absent; 1=Mild; 2=Moderate; 3=Severe	0=Absent; 1=Mild; 2=Moderate; 3=Severe	0=Absent; 1=Mild; 2=Moderate; 3=Severe	Rangin within 0=No FLS and 12=the most severe FLS	2=Yes; 1=No

## Sheet: DIARYCONC
CENTER	ID_PATIENT	Name_code	pop_stat	dropind	ID_PATIENTVIS	ADIC_DIARYCOMP	ADIC_DIARYCOMPSP	ADIC_INTERFNR	ADIC_FLSNRTOT	ADIC_FLSNRTOTINV	ADIC_FLSNRTOTINVSP	ADIC_EDSS	ADIC_ESS1	ADIC_ESS2	ADIC_ESS3	ADIC_ESS4	ADIC_ESS5	ADIC_ESS6	ADIC_ESS7	ADIC_ESS8	ADIC_TOTALESS
1000	1	Placebo/Cetirizine	1	0	2	2		14	11	12	no discordanza	10	0	1	0	1	2	0	0	0	4
1000	1	Placebo/Cetirizine	1	0	3	1	In alcuni casi non sono stati compilati tutti i campi. La paziennte è stata contattata telefonicamente per avere il dato.	13	11			10	1	3	1	0	3	0	1	0	9
1000	3	Cetirizine/Placebo	1	0	2	2		12	9	8	NO DISCORDANZA	40	0	0	0	0	1	0	0	0	1
1000	3	Cetirizine/Placebo	1	0	3	2		14	13	13	non discordanza	40	0	2	0	0	1	0	0	0	3
1000	4	Placebo/Cetirizine	0	1	2	2		13	7	7	NO DISC	10	0	1	0	0	0	0	0	0	1
1000	4	Placebo/Cetirizine	0	1	3	1	scelta del paziente	14	0	0	non discordanza	10	0	1	0	0	0	0	0	0	1
1000	5	Cetirizine/Placebo	1	0	2	2		13	13	13	NO	10	1	2	1	1	3	0	1	0	9
1000	5	Cetirizine/Placebo	1	0	3	2		14	14	13	non discordanza	10	2	1	0	0	3	0	1	0	7
1000	6	Cetirizine/Placebo	1	0	2	2		4	2	2	no	40	0	0	0	0	1	0	0	0	1
1000	6	Cetirizine/Placebo	1	0	3	1	mancata compilazione dati relativi alla IV somministrazione di Avonex fl	3	2	2	non discordanza	40	1	1	0	0	0	0	0	0	2
1000	7	Cetirizine/Placebo	1	0	2	2		12	0	0	N	10	0	1	0	0	1	0	0	0	2
1000	7	Cetirizine/Placebo	1	0	3	2		13	0	0	NON DISCORDANZA	10	0	1	0	0	1	0	0	0	2
1000	8	Placebo/Cetirizine	0	1	2	1	mancata comprensione	12	7	7	non discordanza	20	0	1	0	0	2	0	0	0	3
1000	8	Placebo/Cetirizine	0	1	3	1	scelta del paziente	12	4	4	non discordanza	20	0	1	0	0	2	0	0	0	3
1000	9	Placebo/Cetirizine	1	0	2	2		13	4	3	nessuno	40	0	1	0	0	1	0	0	0	2
1000	9	Placebo/Cetirizine	1	0	3	2		13	10			40	0	1	0	0	1	0	0	0	2
1000	10	Placebo/Cetirizine	1	0	2	2		12	12	12	NO DISCORDANZA	10	2	0	1	2	3	0	1	0	9
1000	10	Placebo/Cetirizine	1	0	3	2		12	11	11	no discordanza	10	3	1	0	1	2	0	1	0	8
1000	11	Cetirizine/Placebo	0	1	2			1	0
1000	12	Placebo/Cetirizine	1	0	2	2		7	0			10	1	0	0	0	3	0	0	0	4
1000	12	Placebo/Cetirizine	1	0	3	2		14	4			10	2	0	1	0	3	0	1	0	7
1000	13	Cetirizine/Placebo	1	1	2	2		14	11	11	non discordanza	10	1	2	3	1	3	0	3	0	13
1000	13	Cetirizine/Placebo	1	1	3			6	3
1000	14	Cetirizine/Placebo	1	0	2	2		9	9			10	1	3	2	2	3	0	1	0	12
1000	14	Cetirizine/Placebo	1	0	3	2		12	11			10	0	1	0	0	1	0	0	0	2
1000	15	Placebo/Cetirizine	1	0	2	2		4	3	3	non discordanza	10	0	1	0	0	1	0	0	0	2
1000	15	Placebo/Cetirizine	1	0	3	2		4	4	4	NON DISCORDANZA	10	1	1	0	1	1	0	0	0	4
1000	16	Placebo/Cetirizine	1	0	2	1	Il paziente spesso non ha riportato sul diario le Temperature corporee	13	6			10	1	1	0	2	3	0	1	0	8
1000	16	Placebo/Cetirizine	1	0	3	1	Il paziente on ha riportato sul diario le temperature corporee	14	3			10	1	2	0	1	3	1	1	1	10
1000	17	Cetirizine/Placebo	1	0	2	2		13	13			35	1	3	0	3	3	0	1	0	11
1000	17	Cetirizine/Placebo	1	0	3	2		13	11			35	1	1	1	1	2	0	1	0	7
1000	20	Cetirizine/Placebo	1	0	2	2		14	14			15	0	1	0	1	2	0	1	0	5
1000	20	Cetirizine/Placebo	1	0	3	2		13	13			15	0	1	0	1	1	0	0	0	3
1000	21	Cetirizine/Placebo	1	0	2	1	errore nelle comprensione delle istruzioni relative alla compilazione del diario	12	6	6	no discordanza	25	0	0	0	0	0	0	1	0	1
1000	21	Cetirizine/Placebo	1	0	3	1	Errata comprensione delle istruzioni di compilazione	13	3			25	0	0	0	0	1	0	1	0	2
1000	22	Placebo/Cetirizine	1	0	2	2		13	4			0	0	0	0	0	0	0	0	0	0
1000	22	Placebo/Cetirizine	1	0	3	2		12	4			0	0	0	0	0	0	0	0	0	0
1000	23	Cetirizine/Placebo	1	0	2	2		12	8			10	1	0	0	0	3	0	1	0	5
1000	23	Cetirizine/Placebo	1	0	3	2		11	6			10	1	0	0	0	2	0	1	1	5
1000	24	Placebo/Cetirizine	1	0	2	1	il paziente non ha mai riportato la T. Inserito 0-37,3 come valore fittizio dal momento che il campo è obbligatorio	6	3			10	0	1	0	0	1	0	0	0	2
1000	24	Placebo/Cetirizine	1	0	3	1	Il paziente non ha mai riportato le T. Il paziente ha saltato due iniezioni consecutive di interferone e quindi di farmaco sperimentale.	10	10			10	1	1	0	0	1	0	1	0	4
1000	25	Cetirizine/Placebo	1	0	2	2		12	12			10	0	2	1	1	2	0	0	0	6
1000	25	Cetirizine/Placebo	1	0	3	2		11	7			10	0	3	2	2	3	0	0	0	10
1000	27	Placebo/Cetirizine	1	0	2	1	Il paziente ha fatto 17 iniezioni. Le ultime 3 sono stata parzialmente riportata su un foglio volante	17	12			0	1	1	0	0	2	0	1	0	5
1000	27	Placebo/Cetirizine	1	0	3	1	il paziente riferisce di aver dimenticato di assumere l'interferone e il farmaco sperimentale in data 21/04/2014	9	6			0	1	1	0	1	1	0	1	0	5
1000	28	Placebo/Cetirizine	1	0	2	2		11	11	11	non discordanza	10	0	1	0	1	1	0	0	0	3
1000	28	Placebo/Cetirizine	1	0	3	2		11	11	11	non discordanza	10	0	0	0	1	1	0	1	0	3
1000	29	Cetirizine/Placebo	1	0	2	2		10	10			20	0	0	0	0	0	0	0	0	0
1000	29	Cetirizine/Placebo	1	0	3	2		12	12			20	0	0	0	0	1	0	0	0	1
1000	30	Cetirizine/Placebo	1	0	2	2		9	9			10	1	3	2	3	3	2	3	2	19
1000	30	Cetirizine/Placebo	1	0	3	2		10	10			10	2	3	3	3	3	3	2	3	22
1000	31	Placebo/Cetirizine	1	0	2	1	Il paziente riferisce di non aver compreso la corretta modalità di compilazione. Laddove sbarrato voleva indicare assenza di debolezza, brividi e dolori muscolari. Le iniezione sono state fatte tutte 2/3 ore dopo l'assunzione del farmaco sperimentale	9	1			10	0	1	0	0	3	0	0	0	4
1000	31	Placebo/Cetirizine	1	0	3	2		12	2			10	0	2	0	0	3	0	2	0	7
1000	32	Cetirizine/Placebo	1	0	2	2		13	13			20	0	0	0	0	1	0	0	0	1
1000	32	Cetirizine/Placebo	1	0	3	2		12	7			20	0	0	0	0	1	0	0	0	1
1000	33	Cetirizine/Placebo	1	0	2	2		10	10			30	1	1	0	0	1	0	1	0	4
1000	33	Cetirizine/Placebo	1	0	3	2		11	10			30	0	1	1	1	2	0	1	0	6
1000	34	Placebo/Cetirizine	1	0	2	2		11	5			0	0	0	1	0	1	0	0	0	2
1000	34	Placebo/Cetirizine	1	0	3	2		12	2			0	0	0	1	0	1	0	0	0	2
1000	35	Cetirizine/Placebo	1	0	2	2		12	4			30	0	0	0	0	0	0	0	0	0
1000	35	Cetirizine/Placebo	1	0	3	2		14	0			30	0	0	0	0	0	0	0	0	0
1000	37	Placebo/Cetirizine	1	0	2	2		12	8			10	0	0	1	2	3	0	2	0	8
1000	37	Placebo/Cetirizine	1	0	3	2		13	4			10	0	2	1	3	3	1	3	0	13
1000	38	Placebo/Cetirizine	1	0	2	2		4	4			10	0	0	0	0	1	0	1	0	2
1000	38	Placebo/Cetirizine	1	0	3	2		4	1			10	0	0	0	0	1	0	1	0	2
1000	39	Placebo/Cetirizine	1	0	2	2		13	12			10	0	2	0	0	2	0	2	0	6
1000	39	Placebo/Cetirizine	1	0	3	2		13	13			10	2	3	1	0	3	0	3	0	12
1000	40	Cetirizine/Placebo	1	0	2	1	Laddove è stato posto un solo segno X sulla barra di assente si intende assenza di tutti e 3 i sintomi. Il paziente non ha segnalato le iniezioni per cui ha dimenticato il farmaco sperimentale. Sul diario ha segnato di averlo assunto sempre	13	0			10	0	0	1	0	1	0	0	0	2
1000	40	Cetirizine/Placebo	1	0	3	1	laddove è stato posto un segno X sulla barra assente si intendeva assenza di tutti i sintomi influenzali	14	1			10	0	0	0	0	1	0	0	0	1
1000	41	Cetirizine/Placebo	1	0	2	2		12	10			10	0	1	0	0	1	0	0	0	2
1000	41	Cetirizine/Placebo	1	0	3	2		13	4			10	0	3	0	0	3	0	0	0	6
1000	42	Placebo/Cetirizine	1	0	2	2		12	2			10	0	3	0	0	0	0	0	0	3
1000	42	Placebo/Cetirizine	1	0	3	1	Il paziente riferisce di aver assunto 17 cpr ma di non aver riportato sul diario i dati relativi alle ultime 3 iniezioni per mancanza di pagine.	14	0			10	0	1	0	0	0	0	0	0	1
1000	43	Placebo/Cetirizine	1	0	2	2		13	0			10	0	0	0	0	1	0	0	0	1
1000	43	Placebo/Cetirizine	1	0	3	2		14	1			10	0	0	0	0	1	0	0	0	1
1000	44	Cetirizine/Placebo	1	0	2	2		12	7			10	0	1	1	0	1	0	0	0	3
1000	44	Cetirizine/Placebo	1	0	3	2		12	7			10	1	1	0	1	2	0	0	0	5
1000	45	Cetirizine/Placebo	1	0	2	2		12	6			0	1	2	0	1	3	0	1	0	8
1000	45	Cetirizine/Placebo	1	0	3	2		12	4			0	1	3	0	1	3	0	1	0	9
1000	46	Placebo/Cetirizine	1	0	2	2		9	9			30	0	1	1	0	2	0	1	0	5
1000	46	Placebo/Cetirizine	1	0	3	2		12	12			30	3	3	3	2	3	1	2	0	17
1000	48	Placebo/Cetirizine	1	0	2	2		16	16			30	0	0	0	0	0	0	0	0	0
1000	48	Placebo/Cetirizine	1	0	3	2		15	15			35	0	1	0	0	1	0	0	0	2
1000	49	Cetirizine/Placebo	1	0	2	2		13	13			10	0	1	0	0	1	0	0	0	2
1000	49	Cetirizine/Placebo	1	0	3	2		12	12			10	0	2	0	0	2	0	0	0	4

## Sheet: DiaryConcLegend
	CENTER	ID_PATIENT	Name_code	pop_stat	dropind	ID_PATIENTVIS	ADIC_DIARYCOMP	ADIC_DIARYCOMPSP	ADIC_INTERFNR	ADIC_FLSNRTOT	ADIC_FLSNRTOTINV	ADIC_FLSNRTOTINVSP	ADIC_EDSS	ADIC_ESS1	ADIC_ESS2	ADIC_ESS3	ADIC_ESS4	ADIC_ESS5	ADIC_ESS6	ADIC_ESS7	ADIC_ESS8	ADIC_TOTALESS
Variable	Site number	Patient number	Randomised sequence	Analysis population	Drop-out	Period code	Diary Filled in	Diary Filled in Spec.	N. of INF injections	N. of FLU like events	N. of FLU like events according to Pt. Judgement	Disagreement	EDSS scale	ESS situation 1	ESS situation 2	ESS situation 3	ESS situation 4	ESS situation 5	ESS situation 6	ESS situation 7	ESS situation 8	ESS Total score
Coding	1000=Site n.1			1=Yes; 0=No	1=Yes; 0=No	2=First period; 3=Second Period	2=Yes; 1=No							Score: 0 to 3	Score: 0 to 3	Score: 0 to 3	Score: 0 to 3	Score: 0 to 3	Score: 0 to 3	Score: 0 to 3	Score: 0 to 3

## Sheet: AE
CENTER	A_PATIENT_ID	Name_code	pop_stat	dropind	ID_PATIENTVIS	A_AELIST_ID	SOC	AEVL_SIGNS	Meddra PT	Meddra code	AEVL_ONGOING	AEVL_SEVERITY	AEVL_SAE	AEVL_SAECODE	AEVL_DATEDEATH	AEVL_DATEADMIS	AEVL_ONGOINGHOSP	AEVL_DATEDISCH	AEVL_OUTCAME	AEVL_ADR	AEVL_ADRDRUG	AEVL_ADRDOSE	AEVL_ADRUNITSP	AEVL_ADRUNIT	AEVL_ADRRELAT	AEVL_ADRACTDRUG
1000	1	Placebo/Cetirizine	1	0	3	6	Ear and labyrinth disorders	otite	Otitis media	10033078	1	1	1						2	1
1000	3	Cetirizine/Placebo	1	0	2	2	Infections and infestations	raffreddore	Nasopharyngitis	10028810	1	1	1						2	1
1000	4	Placebo/Cetirizine	0	1
1000	5	Cetirizine/Placebo	1	0	2	3	Hepatobiliary disorders	Cistite	Cystitis	10011781	1	1	1						2	1
1000	6	Cetirizine/Placebo	1	0
1000	7	Cetirizine/Placebo	1	0	3	4	Gastrointestinal disorders	DIARREA	Diarrohea	10012727	1	1	1						2	1
1000	8	Placebo/Cetirizine	0	1
1000	9	Placebo/Cetirizine	1	0	2	5	Vascular disorders	ipertensione arteriosa	Hypertension	10020772	2	2	1						4	1
1000	9	Placebo/Cetirizine	1	0	3	10	Surgical and medical procedures	Infezione dentale seguita da estrazione del dente	Tooth extraction	10062132	1	1	1						2	1
1000	10	Placebo/Cetirizine	1	0
1000	11	Cetirizine/Placebo	0	1
1000	12	Placebo/Cetirizine	1	0
1000	13	Cetirizine/Placebo	1	1
1000	14	Cetirizine/Placebo	1	0	2	7	Infections and infestations	FARINGITE	Pharyngitis	10034835	1	1	1						2	1
1000	15	Placebo/Cetirizine	1	0
1000	16	Placebo/Cetirizine	1	0
1000	17	Cetirizine/Placebo	1	0	2	8	Investigations	rialzo delle transaminasi	Transaminases increased	10054889	1	2	1						2	1
1000	19	Placebo/Cetirizine	0	1
1000	20	Cetirizine/Placebo	1	0
1000	21	Cetirizine/Placebo	1	0
1000	22	Placebo/Cetirizine	1	0	3	12	Vascular disorders	Ipertensione	Hypertension	10020772	1	1	1						2	1
1000	23	Cetirizine/Placebo	1	0
1000	24	Placebo/Cetirizine	1	0	3	13	Surgical and medical procedures	intervento di neurolisi per sindrome del tunnel carpale a destra	Carpal tunnel decompression	10007695	1	2	1						2	1
1000	25	Cetirizine/Placebo	1	0
1000	26	Placebo/Cetirizine	0	1
1000	27	Placebo/Cetirizine	1	0
1000	28	Placebo/Cetirizine	1	0
1000	29	Cetirizine/Placebo	1	0
1000	30	Cetirizine/Placebo	1	0
1000	31	Placebo/Cetirizine	1	0
1000	32	Cetirizine/Placebo	1	0
1000	33	Cetirizine/Placebo	1	0
1000	34	Placebo/Cetirizine	1	0
1000	35	Cetirizine/Placebo	1	0
1000	37	Placebo/Cetirizine	1	0
1000	38	Placebo/Cetirizine	1	0
1000	39	Placebo/Cetirizine	1	0	2	20	Gastrointestinal disorders	epigastralgia	Abdominal pain upper	10000087	1	1	1						2	1
1000	39	Placebo/Cetirizine	1	0	2	19	Psychiatric disorders	sindrome ansioso depressiva	Depression	10012378	2	1	1						-99	1
1000	39	Placebo/Cetirizine	1	0	3	21	Gastrointestinal disorders	epigastralgia	Abdominal pain upper	10000087	1	1	1						2	1
1000	39	Placebo/Cetirizine	1	0	3	22	Gastrointestinal disorders	nausea	Nausea	10028813	1	1	1						2	1
1000	40	Cetirizine/Placebo	1	0	3	18	Vascular disorders	ipertensione arteriosa	Hypertension	10020772	2	1	1						-99	1
1000	41	Cetirizine/Placebo	1	0	3	17	Nervous system disorders	insonnia	Insomnia	10022437	1	1	1						2	1
1000	42	Placebo/Cetirizine	1	0
1000	43	Placebo/Cetirizine	1	0	2	16	Eye disorders	herpes simplex terza branca trigemino dx	Ophthalmic herpes simplex	10073938	1	1	1						2	1
1000	44	Cetirizine/Placebo	1	0	3	23	Infections and infestations	reffreddore e mal di gola	Nasopharyngitis	10028810	1	1	1						2	1
1000	45	Cetirizine/Placebo	1	0	3	15	Hepatobiliary disorders	cistite	Cystitis	10011781	2	1	1						-99	1
1000	46	Placebo/Cetirizine	1	0
1000	48	Placebo/Cetirizine	1	0	2	14	Infections and infestations	rinofaringotonsillite	Pharyngotonsillitis	10049140	1	1	1						2	1
1000	49	Cetirizine/Placebo	1	0

## Sheet: AELegend
	CENTER	A_PATIENT_ID	Name_code	pop_stat	dropind	ID_PATIENTVIS	A_AELIST_ID	SOC	AEVL_SIGNS	Meddra PT	Meddra code	AEVL_DATESTART	AEVL_ONGOING	AEVL_DATEEND	AEVL_SEVERITY	AEVL_SAE	AEVL_SAECODE	AEVL_DATEDEATH	AEVL_DATEADMIS	AEVL_ONGOINGHOSP	AEVL_DATEDISCH	AEVL_OUTCAME	AEVL_ADR	AEVL_ADRDRUG	AEVL_ADRDOSE	AEVL_ADRUNITSP	AEVL_ADRUNIT	AEVL_ADRRELAT	AEVL_ADRACTDRUG
Variable	Site number	Patient number	Randomised sequence	Analysis population	Drop-out	Period code	ID List AE	SOC	Diagnosis	Maddra PT	Maddra code	Start Date	On going event	End Date	AE Severity	SAE	SAE Code	Death date	Hospitalization date	On going hospitalization	Discharge Date	Outcame	Adverse Drug Reaction	Adverse Drug Reaction - Drug name	ADR - Drug Dose	ADR - Dose Unit Specify	ADR - Dose unit	ADR - Drug relationship	ADR - Actions taken
Coding	1000=Site n.1			1=Yes; 0=No	1=Yes; 0=No	2=First period; 3=Second Period							2=Yes; 1=No		1=Mild; 2=Moderate; 3=Severe	2=Yes; 1=No	1=Death; 2=Life threating; 3=Hospitalization; 4=Disability; 5= Congenital deficency; 6=Surgery; 7=Other			2=Yes; 1=No		1=Death; 2=Recover; 3=Recover with sequela; 4=Improved; 5= Unrecover; 6=Worsened; 7=Unknown	2=Yes; 1=No				1=g; 2=mg; 3=µg; 4=Other	1=Unrelated; 2=Unlikely; 3=Possible; 4=Probable; 5= Definitely	1=None; 2=Discontinuation; 3=Interrupted temporarily; 4=Dose change; 5= Other drug therapy
